# Supplementary material for: Genetic control of pod morphological traits and pod edibility in a common bean RIL population
Source: Theor Appl Genet. 2023 Dec 13;137(1):6. doi: 10.1007/s00122-023-04516-6 (PMC10719158; doi:10.1007/s00122-023-04516-6)
Supplement: Supplementary file 3 — Supplementary file3 (XLSX 22 kb) [file 122_2023_4516_MOESM3_ESM.xlsx]

## Sheet: Hoja3
Table S5. List of SNPs showing significant [-LOG10(p) > 3] association with EPC ('snap' vs. 'non-snap') identified by SL-GWAS method (MLM) in a subset of the SDP. MAF: minor allele frequency; df: degrees of freedom.
SNP	Chromosome	Position (bp)	-LOG10(p)	MAF	Pearson's Chi-squared test			Fisher's Exact Test
					X-squared	df	p-value	p-value
Chr01pos45729308	Pv01	45729308	3	0.32609	30.237	1	3e-08
Chr01pos47721512	Pv01	47721512	3	0.16667	8.0081	1	0.005
Chr01pos48090873	Pv01	48090873	4	0.06522	5.8364	1	0.016	0.033
Chr01pos48454910	Pv01	48454910	3	0.07971	3.6672	1	0.06
Chr01pos50878645	Pv01	50878645	4	0.15942	16.875	1	4e-05	2e-05
Chr02pos21743	Pv02	21743	4	0.18116	25.286	1	5e-07	1e-07
Chr02pos31738490	Pv02	31738490	3	0.34058	14.047	1	0.0002
Chr02pos31747845	Pv02	31747845	3	0.34058	12.46	1	0.0004
Chr02pos31747852	Pv02	31747852	3	0.32609	10.236	1	0.001
Chr02pos33626541	Pv02	33626541	3	0.36232	9.7084	1	0.002
Chr02pos42563539	Pv02	42563539	3	0.19565	8.1309	1	0.004
Chr02pos48553125	Pv02	48553125	3	0.21014	23.565	1	1e-06	9e-07
Chr02pos48553136	Pv02	48553136	3	0.21014	23.565	1	1e-06	9e-07
Chr04pos2752337	Pv04	2752337	3	0.15217	2.1842	1	0.14
Chr04pos43913149	Pv04	43913149	3	0.08696	4.9554	1	0.026	0.031
Chr05pos2293491	Pv05	2293491	5	0.06522	7.49	1	0.006	0.011
Chr06pos18050064	Pv06	18050064	3	0.3913	3.3026	1	0.06917
Chr06pos18097143	Pv06	18097143	3	0.3913	2.583	1	0.11
Chr06pos18113179	Pv06	18113179	3	0.3913	3.3026	1	0.06917
Chr06pos18192759	Pv06	18192759	3	0.3913	3.3026	1	0.06917
Chr06pos18210954	Pv06	18405954	3	0.05797	3.6874	1	0.053	0.11
Chr06pos18405995	Pv06	18405995	3	0.3913	1.7015	1	0.19
Chr06pos18407510	Pv06	18407510	3	0.3913	1.5018	1	0.22
Chr06pos18507833	Pv06	18507833	3	0.3913	3.3026	1	0.07
Chr06pos18568208	Pv06	18568208	3	0.3913	3.8735	1	0.05
Chr06pos18934450	Pv06	18934450	3	0.38406	3.6087	1	0.06
Chr06pos26029176	Pv06	26029176	4	0.26087	15.471	1	8e-05
Chr06pos30942196	Pv06	30942196	3	0.1087	12.687	1	0.0003	0.0005
Chr07pos7032967	Pv07	7032967	7	0.06522	5.8303	1	0.015	0.033
Chr07pos7038843	Pv07	7038843	7	0.07246	6.662	1	0.009	0.17
Chr07pos7038865	Pv07	7038865	4	0.44928	2.957	1	0.08
Chr07pos7038867	Pv07	7038867	4	0.44928	2.957	1	0.08
Chr07pos7065389	Pv07	7065389	3	0.44203	3.5328	1	0.06
Chr07pos7149904	Pv07	7149904	5	0.06522	4.6504	1	0.03	0.04
Chr07pos11619102	Pv07	11619102	6	0.05072	6.5406	1	0.01	0.01
Chr07pos23591893	Pv07	23591893	3	0.0942	14.574	1	0.0001	6e-05
Chr07pos28534181	Pv07	28534181	4	0.06522	3.0519	1	0.08	0.1
Chr07pos28596434	Pv07	28596434	3	0.46377	21.106	1	4e-06
Chr07pos34804331	Pv07	34804331	3	0.35036	38.79	1	5e-10
Chr07pos34822110	Pv07	34822110	3	0.35036	38.79	1	5e-10
Chr07pos34826173	Pv07	34826173	3	0.34783	39.132	1	3e-10
Chr07pos34826175	Pv07	34826175	3	0.34783	39.772	1	2e-10
Chr07pos34826212	Pv07	34826212	3	0.34783	39.772	1	2e-10
Chr07pos36237607	Pv07	36237607	4	0.39855	44.588	1	2e-11
Chr08pos55419969	Pv08	55419969	4	0.18116	8.0621	1	0.004
Chr08pos55851676	Pv08	55851676	3	0.2971	0.86962	2	0.35
Chr08pos61589787	Pv08	61589787	3	0.25362	3.0156	1	0.08
Chr08pos61642533	Pv08	61642533	3	0.23913	16.6428	1	0.2
Chr09pos34079758	Pv09	34079758	3	0.0942	12.696	1	0.0004	0.0005
Chr11pos3582535	Pv11	3582535	3	0.44203	33.479	1	7e-09
Chr11pos9060145	Pv11	9060145	3	0.46377	29.159	1	7e-08
Chr11pos9060171	Pv11	9060171	3	0.46377	28.477	1	9e-08
Chr11pos9060480	Pv11	9060480	3	0.12319	11.525	1	0.0007	0.00071
Chr11pos9082087	Pv11	9082087	3	0.12319	14.727	1	0.0001	0.0001
Chr11pos9082107	Pv11	9082107	3	0.46377	28.834	1	8e-08
Chr11pos9082182	Pv11	9082182	3	0.12319	14.727	1	0.0001	0.0001
Chr11pos10296440	Pv11	10296440	4	0.18116	3.8043	1	0.05112
Chr11pos14163090	Pv11	14163090	3	0.18841	3.2047	1	0.07
Chr11pos14575556	Pv11	14575556	3	0.18841	3.8043	1	0.05
