# Supplementary material for: Genetic control of pod morphological traits and pod edibility in a common bean RIL population
Source: Theor Appl Genet. 2023 Dec 13;137(1):6. doi: 10.1007/s00122-023-04516-6 (PMC10719158; doi:10.1007/s00122-023-04516-6)
Supplement: Supplementary file 4 — Supplementary file4 (XLSX 69 kb) [file 122_2023_4516_MOESM4_ESM.xlsx]

## Sheet: Hoja1
Table S6. List of genes underlying bean consensus QTL for PMTs detected in this study. Genes located at overlapping positions with EPC regions detected in a subset of the SDP and in the TUM RIL population are also indicated.
Table S6. List of genes underlying bean consensus QTL for PMTs detected in this study. Genes located at overlapping positions with EPC regions detected in the SDP and TUM RIL population are also indicated.	Edibility regions ID (SDP)	Edibility regions ID (TUM population)	Gene ID	Gene function	Organism	Size	Chromosome	Start	End
Pod1.1Pv			Phvul.001G100100	(1 of 4) K14641 - apyrase (APY1_2)	P. vulgaris v2.1	4124	Pv01	20014677	20018800
Pod1.1Pv			Phvul.001G100200	(1 of 91) PF02365 - No apical meristem (NAM) protein (NAM)	P. vulgaris v2.1	2153	Pv01	20330786	20332938
Pod1.1Pv			Phvul.001G100400	(1 of 1) PF14200 - Ricin-type beta-trefoil lectin domain-like (RicinB_lectin_2)	P. vulgaris v2.1	2886	Pv01	20392627	20395512
Pod1.1Pv			Phvul.001G100500	(1 of 2) PTHR31744:SF10 - NAC DOMAIN CONTAINING PROTEIN 87	P. vulgaris v2.1	2663	Pv01	20437456	20440118
Pod1.1Pv			Phvul.001G100600		P. vulgaris v2.1	2500	Pv01	20459496	20461995
Pod1.1Pv			Phvul.001G100700	(1 of 2) K13157 - U11/U12 small nuclear ribonucleoprotein 65 kDa protein (RNPC3)	P. vulgaris v2.1	6829	Pv01	20533892	20540720
Pod1.1Pv			Phvul.001G100800		P. vulgaris v2.1	219	Pv01	20556093	20556311
Pod1.1Pv			Phvul.001G100900	(1 of 5) PTHR24012:SF490 - UBP1-ASSOCIATED PROTEIN 2C	P. vulgaris v2.1	6790	Pv01	20620761	20627550
Pod1.1Pv			Phvul.001G101000	(1 of 2) PTHR22952//PTHR22952:SF192 - CAMP-RESPONSE ELEMENT BINDING PROTEIN-RELATED // SUBFAMILY NOT NAMED	P. vulgaris v2.1	4158	Pv01	20663584	20667741
Pod1.1Pv			Phvul.001G101100	(1 of 18) PF14379 - MYB-CC type transfactor, LHEQLE motif (Myb_CC_LHEQLE)	P. vulgaris v2.1	4029	Pv01	20669625	20673653
Pod1.1Pv			Phvul.001G101200	(1 of 11) PTHR10903 - GTPASE, IMAP FAMILY MEMBER-RELATED	P. vulgaris v2.1	7018	Pv01	20674328	20681345
Pod1.1Pv			Phvul.001G101300	(1 of 1) 1.1.1.367 - UDP-2-acetamido-2,6-beta-L-arabino-hexul-4-ose reductase	P. vulgaris v2.1	1885	Pv01	20681470	20683354
Pod1.1Pv			Phvul.001G101400	(1 of 1) PTHR31810:SF2 - METACASPASE-9	P. vulgaris v2.1	1465	Pv01	20707341	20708805
Pod1.1Pv			Phvul.001G101500		P. vulgaris v2.1	3311	Pv01	20777800	20781110
Pod1.1Pv			Phvul.001G101600		P. vulgaris v2.1	723	Pv01	20823504	20824226
Pod1.1Pv			Phvul.001G101700		P. vulgaris v2.1	2363	Pv01	20836540	20838902
Pod1.1Pv			Phvul.001G101800	(1 of 3) PTHR33870:SF4 - GB	P. vulgaris v2.1	6322	Pv01	20839747	20846068
Pod1.1Pv			Phvul.001G101900	(1 of 1) PTHR10174//PTHR10174:SF128 - RETINALDEHYDE BINDING PROTEIN-RELATED // SUBFAMILY NOT NAMED	P. vulgaris v2.1	3112	Pv01	20854044	20857155
Pod1.1Pv			Phvul.001G102000		P. vulgaris v2.1	1000	Pv01	20875195	20876194
Pod1.1Pv			Phvul.001G102100	(1 of 1) PTHR35118:SF2 - PROTEIN KINASE FAMILY PROTEIN	P. vulgaris v2.1	5227	Pv01	20885950	20891176
Pod1.1Pv			Phvul.001G102200	(1 of 1) K12176 - COP9 signalosome complex subunit 2 (COPS2, CSN2, TRIP15)	P. vulgaris v2.1	5432	Pv01	20905581	20911012
Pod1.1Pv			Phvul.001G102300	(1 of 1) PTHR22778//PTHR22778:SF22 - OVARIAN CANCER GENE-2 PROTEIN-RELATED // SUBFAMILY NOT NAMED	P. vulgaris v2.1	1877	Pv01	20911113	20912989
Pod1.1Pv			Phvul.001G102600	(1 of 1) K10583 - ubiquitin-conjugating enzyme E2 S (UBE2S, E2EPF)	P. vulgaris v2.1	3449	Pv01	20982930	20986378
Pod1.1Pv			Phvul.001G102700	(1 of 1) PTHR23050:SF166 - CALMODULIN-5	P. vulgaris v2.1	1593	Pv01	21020494	21022086
Pod1.1Pv			Phvul.001G102901	(1 of 3) K15559 - regulator of Ty1 transposition protein 103 (RTT103)	P. vulgaris v2.1	30331	Pv01	21067789	21098119
Pod1.1Pv			Phvul.001G103100	(1 of 1) PTHR12771//PTHR12771:SF25 - ENGULFMENT AND CELL MOTILITY // SUBFAMILY NOT NAMED	P. vulgaris v2.1	7020	Pv01	21238058	21245077
Pod1.1Pv			Phvul.001G103200	(1 of 6) PTHR11206:SF102 - MATE EFFLUX FAMILY PROTEIN	P. vulgaris v2.1	3168	Pv01	21360112	21363279
Pod1.1Pv			Phvul.001G103300	(1 of 6) PTHR11206:SF102 - MATE EFFLUX FAMILY PROTEIN	P. vulgaris v2.1	5948	Pv01	21696985	21702932
Pod1.1Pv			Phvul.001G105101	(1 of 6) PTHR11206:SF102 - MATE EFFLUX FAMILY PROTEIN	P. vulgaris v2.1	6016	Pv01	21931280	21937295
Pod1.1Pv			Phvul.001G106900		P. vulgaris v2.1	1153	Pv01	22197687	22198839
Pod1.1Pv			Phvul.001G107000	(1 of 1) K19054 - frataxin (FXN)	P. vulgaris v2.1	19068	Pv01	22271526	22290593
Pod1.1Pv			Phvul.001G107100	(1 of 1) PTHR23111//PTHR23111:SF30 - ZINC FINGER PROTEIN // SUBFAMILY NOT NAMED	P. vulgaris v2.1	3720	Pv01	22347136	22350855
Pod1.1Pv			Phvul.001G107200	(1 of 1) PTHR10992:SF217 - HYDROLASE, ALPHA/BETA FOLD FAMILY PROTEIN	P. vulgaris v2.1	2315	Pv01	22397508	22399822
Pod1.1Pv			Phvul.001G107300	(1 of 1) PTHR19370//PTHR19370:SF111 - NADH-CYTOCHROME B5 REDUCTASE // SUBFAMILY NOT NAMED	P. vulgaris v2.1	7790	Pv01	22456453	22464242
Pod1.1Pv			Phvul.001G107400	(1 of 1) PTHR11062//PTHR11062:SF91 - EXOSTOSIN HEPARAN SULFATE GLYCOSYLTRANSFERASE -RELATED // SUBFAMILY NOT NAMED	P. vulgaris v2.1	3093	Pv01	22501754	22504846
Pod1.1Pv			Phvul.001G107500	(1 of 1) PTHR10314:SF90 - S-SULFOCYSTEINE SYNTHASE, CHLOROPLASTIC-RELATED	P. vulgaris v2.1	4692	Pv01	22505318	22510009
Pod1.1Pv			Phvul.001G107600	(1 of 3) PTHR10641:SF641 - MYB FAMILY TRANSCRIPTION FACTOR	P. vulgaris v2.1	1861	Pv01	22536974	22538834
Pod1.1Pv			Phvul.001G107700	(1 of 1) PTHR15537:SF5 - F-BOX PROTEIN SKIP24	P. vulgaris v2.1	2909	Pv01	22596808	22599716
Pod1.1Pv			Phvul.001G107800	(1 of 1) PTHR10202//PTHR10202:SF15 - PRESENILIN // SUBFAMILY NOT NAMED	P. vulgaris v2.1	1751	Pv01	22623834	22625584
Pod1.1Pv			Phvul.001G107900	(1 of 2) PTHR22835:SF117 - ALPHA-L-FUCOSIDASE 3	P. vulgaris v2.1	5501	Pv01	22625926	22631426
Pod1.1Pv			Phvul.001G108000	(1 of 1) PTHR21237:SF27 - GRPE PROTEIN HOMOLOG	P. vulgaris v2.1	5815	Pv01	22644830	22650644
Pod1.1Pv			Phvul.001G108101	(1 of 6) PTHR11206:SF102 - MATE EFFLUX FAMILY PROTEIN	P. vulgaris v2.1	3560	Pv01	23191560	23195119
Pod1.1Pv			Phvul.001G108200	(1 of 6) PTHR11206:SF102 - MATE EFFLUX FAMILY PROTEIN	P. vulgaris v2.1	3996	Pv01	23373309	23377304
Pod1.1Pv			Phvul.001G108100	(1 of 6) K02870 - large subunit ribosomal protein L12e (RP-L12e, RPL12)	P. vulgaris v2.1	496	Pv01	23513382	23513877
Pod1.1Pv			Phvul.001G091600	(1 of 4) 2.3.3.13//2.3.3.14 - 2-isopropylmalate synthase / Isopropylmalate synthetase // Homocitrate synthase / Homocitrate synthetase	P. vulgaris v2.1	7458	Pv01	24026690	24034147
Pod1.1Pv			Phvul.001G091700		P. vulgaris v2.1	574	Pv01	24052183	24052756
Pod1.1Pv			Phvul.001G091800		P. vulgaris v2.1	579	Pv01	24140607	24141185
Pod1.1Pv			Phvul.001G094701	(1 of 1) PTHR22883:SF104 - PROTEIN S-ACYLTRANSFERASE 1-RELATED	P. vulgaris v2.1	12749	Pv01	25168044	25180792
Pod1.1Pv			Phvul.001G097601	(1 of 13) 2.7.1.107 - Diacylglycerol kinase (ATP) / Diglyceride kinase	P. vulgaris v2.1	563	Pv01	25196441	25197003
Pod1.1Pv			Phvul.001G100501		P. vulgaris v2.1	1512	Pv01	25259272	25260783
Pod1.1Pv			Phvul.001G103400	(1 of 1) PTHR22884:SF300 - HISTONE-LYSINE N-METHYLTRANSFERASE, H3 LYSINE-9 SPECIFIC SUVH10-RELATED	P. vulgaris v2.1	2972	Pv01	25260576	25263547
Pod1.1Pv			Phvul.001G105102		P. vulgaris v2.1	360	Pv01	25471772	25472131
Pod1.1Pv			Phvul.001G106800	(1 of 5) PTHR10641:SF473 - MYB TRANSCRIPTION FACTOR	P. vulgaris v2.1	2610	Pv01	25497271	25499880
Pod1.1Pv			Phvul.001G106700	(1 of 84) PF00046 - Homeobox domain (Homeobox)	P. vulgaris v2.1	2409	Pv01	25567127	25569535
Pod1.1Pv			Phvul.001G106600	(1 of 96) 1.11.1.7 - Peroxidase / Lactoperoxidase	P. vulgaris v2.1	2046	Pv01	25623944	25625989
Pod1.1Pv			Phvul.001G106933		P. vulgaris v2.1	2882	Pv01	25640138	25643019
Pod1.1Pv			Phvul.001G106500	(1 of 96) 1.11.1.7 - Peroxidase / Lactoperoxidase	P. vulgaris v2.1	2145	Pv01	25680314	25682458
Pod1.1Pv			Phvul.001G106400	(1 of 7) PTHR31089:SF4 - CYCLIC DOF FACTOR 2-RELATED	P. vulgaris v2.1	2724	Pv01	25706906	25709629
Pod1.1Pv			Phvul.001G106300		P. vulgaris v2.1	1477	Pv01	25891007	25892483
Pod1.1Pv			Phvul.001G106200		P. vulgaris v2.1	1099	Pv01	25965278	25966376
Pod1.1Pv			Phvul.001G106000	(1 of 2) PF07741 - Brf1-like TBP-binding domain (BRF1)	P. vulgaris v2.1	8231	Pv01	26033783	26042013
Pod1.1Pv			Phvul.001G106100		P. vulgaris v2.1	2480	Pv01	26035273	26037752
Pod1.1Pv			Phvul.001G106433	(1 of 2) K15196 - transcription factor IIIB 90 kDa subunit (BRF1, GTF3B)	P. vulgaris v2.1	22886	Pv01	26046440	26069325
Pod1.1Pv			Phvul.001G105800	(1 of 3) K00771 - protein xylosyltransferase (XYLT)	P. vulgaris v2.1	3185	Pv01	26074622	26077806
Pod1.1Pv			Phvul.001G105700	(1 of 2) PTHR12385:SF51 - F20H23.27 PROTEIN-RELATED	P. vulgaris v2.1	2470	Pv01	26153691	26156160
Pod1.1Pv			Phvul.001G105600	(1 of 1) PTHR15852:SF15 - DNAJ/HSP40 CYSTEINE-RICH DOMAIN SUPERFAMILY PROTEIN	P. vulgaris v2.1	4166	Pv01	26156693	26160858
Pod1.1Pv			Phvul.001G105500	(1 of 1) PTHR12266:SF8 - CATION/CALCIUM EXCHANGER 2	P. vulgaris v2.1	1872	Pv01	26231065	26232936
Pod1.1Pv			Phvul.001G105400	(1 of 2) PTHR12266:SF2 - CATION/CALCIUM EXCHANGER 1	P. vulgaris v2.1	2224	Pv01	26290093	26292316
Pod1.1Pv			Phvul.001G105300	(1 of 2) PTHR33432:SF3 - EMSY N TERMINUS AND PLANT TUDOR-LIKE DOMAIN-CONTAINING PROTEIN	P. vulgaris v2.1	5639	Pv01	26326717	26332355
Pod1.1Pv			Phvul.001G105633	(1 of 2) 2.7.7.8 - Polyribonucleotide nucleotidyltransferase / Polynucleotide phosphorylase	P. vulgaris v2.1	61648	Pv01	26348243	26409890
Pod1.1Pv			Phvul.001G105000	(1 of 18) PTHR23273 - REPLICATION FACTOR A 1, RFA1	P. vulgaris v2.1	5089	Pv01	26452589	26457677
Pod1.1Pv			Phvul.001G104900		P. vulgaris v2.1	718	Pv01	26459136	26459853
Pod1.1Pv			Phvul.001G104800	(1 of 1) PTHR11524:SF11 - 60S RIBOSOMAL PROTEIN L7-1	P. vulgaris v2.1	2443	Pv01	26474155	26476597
Pod1.1Pv			Phvul.001G104700	(1 of 3) K13863 - solute carrier family 7 (cationic amino acid transporter), member 1 (SLC7A1, ATRC1)	P. vulgaris v2.1	7475	Pv01	26480809	26488283
Pod1.1Pv			Phvul.001G104600	(1 of 3) K13863 - solute carrier family 7 (cationic amino acid transporter), member 1 (SLC7A1, ATRC1)	P. vulgaris v2.1	16035	Pv01	26496240	26512274
Pod1.2Pv			Phvul.001G104500	(1 of 4) PTHR24411:SF35 - BTB/POZ AND MATH DOMAIN-CONTAINING PROTEIN 1-RELATED	P. vulgaris v2.1	4951	Pv01	26567141	26572091
Pod1.2Pv			Phvul.001G104400	(1 of 4) PTHR24411:SF35 - BTB/POZ AND MATH DOMAIN-CONTAINING PROTEIN 1-RELATED	P. vulgaris v2.1	2705	Pv01	26579262	26581966
Pod1.2Pv			Phvul.001G103600	(1 of 6) PTHR11206:SF102 - MATE EFFLUX FAMILY PROTEIN	P. vulgaris v2.1	3511	Pv01	26649007	26652517
Pod1.2Pv			Phvul.001G103700		P. vulgaris v2.1	615	Pv01	26726642	26727256
Pod1.2Pv			Phvul.001G104033	(1 of 4) 2.3.3.13//2.3.3.14 - 2-isopropylmalate synthase / Isopropylmalate synthetase // Homocitrate synthase / Homocitrate synthetase	P. vulgaris v2.1	15229	Pv01	26741217	26756445
Pod1.2Pv			Phvul.001G103900	(1 of 6) K02870 - large subunit ribosomal protein L12e (RP-L12e, RPL12)	P. vulgaris v2.1	497	Pv01	26750287	26750783
Pod1.2Pv			Phvul.001G104000		P. vulgaris v2.1	768	Pv01	26755753	26756520
Pod1.2Pv			Phvul.001G104100		P. vulgaris v2.1	547	Pv01	27046848	27047394
Pod1.2Pv			Phvul.001G104200	(1 of 4) PTHR24411:SF35 - BTB/POZ AND MATH DOMAIN-CONTAINING PROTEIN 1-RELATED	P. vulgaris v2.1	1498	Pv01	27317893	27319390
Pod1.2Pv			Phvul.001G104300	(1 of 4) PTHR24411:SF35 - BTB/POZ AND MATH DOMAIN-CONTAINING PROTEIN 1-RELATED	P. vulgaris v2.1	1371	Pv01	27359629	27360999
Pod1.3Pv			Phvul.001G103500	(1 of 4) 2.3.3.13//2.3.3.14 - 2-isopropylmalate synthase / Isopropylmalate synthetase // Homocitrate synthase / Homocitrate synthetase	P. vulgaris v2.1	7608	Pv01	27490346	27497953
Pod1.3Pv			Phvul.001G103833	(1 of 7) 2.3.3.13 - 2-isopropylmalate synthase / Isopropylmalate synthetase	P. vulgaris v2.1	2927	Pv01	27532029	27534955
Pod1.3Pv			Phvul.001G108600	(1 of 1) PTHR22883:SF27 - PROTEIN S-ACYLTRANSFERASE 4-RELATED	P. vulgaris v2.1	5950	Pv01	28128758	28134707
Pod1.3Pv			Phvul.001G108700	(1 of 1) 1.14.13.81 - Magnesium-protoporphyrin IX monomethyl ester (oxidative) cyclase / Mg-protoporphyrin IX monomethyl ester oxidative cyclase	P. vulgaris v2.1	3128	Pv01	28135967	28139094
Pod1.3Pv			Phvul.001G108800	(1 of 1) PTHR19139:SF128 - AQUAPORIN SIP2-1-RELATED	P. vulgaris v2.1	2572	Pv01	28183706	28186277
Pod1.3Pv			Phvul.001G108900	(1 of 1) PTHR16201:SF34 - LYSOSOMAL AMINO ACID TRANSPORTER 1	P. vulgaris v2.1	7107	Pv01	28274314	28281420
Pod1.3Pv			Phvul.001G109000	(1 of 1) PF03745 - Domain of unknown function (DUF309) (DUF309)	P. vulgaris v2.1	2561	Pv01	28285478	28288038
Pod1.3Pv			Phvul.001G109100	(1 of 2) PTHR33781:SF1 - PROTEIN PHYTOCHROME KINASE SUBSTRATE 4	P. vulgaris v2.1	1449	Pv01	28392183	28393631
Pod1.3Pv			Phvul.001G109200	(1 of 2) PTHR10438:SF245 - THIOREDOXIN-LIKE 1-1, CHLOROPLASTIC-RELATED	P. vulgaris v2.1	2702	Pv01	28495365	28498066
Pod1.3Pv			Phvul.001G109300	(1 of 2) K12580 - CCR4-NOT transcription complex subunit 3 (CNOT3, NOT3)	P. vulgaris v2.1	12718	Pv01	28580748	28593465
Pod1.3Pv			Phvul.001G109400	(1 of 2) PTHR32227:SF95 - GLUCAN ENDO-1,3-BETA-GLUCOSIDASE 8-RELATED	P. vulgaris v2.1	3703	Pv01	28646659	28650361
Pod1.3Pv			Phvul.001G109500	(1 of 2) PTHR10071//PTHR10071:SF161 - TRANSCRIPTION FACTOR GATA GATA BINDING FACTOR // SUBFAMILY NOT NAMED	P. vulgaris v2.1	1408	Pv01	28671293	28672700
Pod1.3Pv			Phvul.001G109600	(1 of 4) PF01844 - HNH endonuclease (HNH)	P. vulgaris v2.1	6626	Pv01	28679408	28686033
Pod1.3Pv			Phvul.001G109700	(1 of 1) PTHR24322:SF429 - NAD(P)-BINDING ROSSMANN-FOLD SUPERFAMILY PROTEIN	P. vulgaris v2.1	1105	Pv01	28729956	28731060
Pod1.3Pv			Phvul.001G109800	(1 of 11) K07466 - replication factor A1 (RFA1, RPA1, rpa)	P. vulgaris v2.1	2473	Pv01	28792205	28794677
Pod1.3Pv			Phvul.001G109900	(1 of 2) K11346 - inhibitor of growth protein 4 (ING4)	P. vulgaris v2.1	4645	Pv01	28802987	28807631
Pod1.3Pv			Phvul.001G110000	(1 of 2) PTHR12794:SF2 - ARM REPEAT SUPERFAMILY PROTEIN	P. vulgaris v2.1	3236	Pv01	28839833	28843068
Pod1.3Pv			Phvul.001G110100	(1 of 1) PTHR11122:SF18 - NDH-DEPENDENT CYCLIC ELECTRON FLOW 1	P. vulgaris v2.1	1880	Pv01	28847739	28849618
Pod1.3Pv			Phvul.001G110200	(1 of 2) PTHR12357:SF31 - EVOLUTIONARILY CONSERVED C-TERMINAL REGION 3 PROTEIN	P. vulgaris v2.1	4290	Pv01	28850743	28855032
Pod1.3Pv			Phvul.001G110300	(1 of 1) PTHR11909:SF131 - CASEIN KINASE-LIKE PROTEIN-RELATED	P. vulgaris v2.1	7157	Pv01	28916106	28923262
Pod1.3Pv			Phvul.001G110400	(1 of 1) K11128 - H/ACA ribonucleoprotein complex subunit 1 (GAR1, NOLA1)	P. vulgaris v2.1	2045	Pv01	28946281	28948325
Pod1.3Pv			Phvul.001G110500	(1 of 2) 1.4.1.2 - Glutamate dehydrogenase / Glutamic dehydrogenase	P. vulgaris v2.1	6124	Pv01	28955524	28961647
Pod1.3Pv			Phvul.001G110601		P. vulgaris v2.1	2456	Pv01	28982312	28984767
Pod1.3Pv			Phvul.001G110700	(1 of 2) PTHR34132:SF1 - EMB	P. vulgaris v2.1	945	Pv01	28992478	28993422
Pod1.3Pv			Phvul.001G110800	(1 of 5) PTHR24078:SF231 - CHAPERONE PROTEIN DNAJ	P. vulgaris v2.1	6704	Pv01	28993429	29000132
Pod1.3Pv			Phvul.001G110900		P. vulgaris v2.1	321	Pv01	28997710	28998030
Pod1.3Pv			Phvul.001G114500	(1 of 2) PTHR10285:SF71 - URIDINE KINASE-LIKE PROTEIN 1, CHLOROPLASTIC-RELATED	P. vulgaris v2.1	7100	Pv01	29309229	29316328
Pod1.3Pv			Phvul.001G114600		P. vulgaris v2.1	1018	Pv01	29317669	29318686
Pod1.3Pv			Phvul.001G114700	(1 of 2) K10733 - GINS complex subunit 2 (GINS2, PSF2)	P. vulgaris v2.1	6422	Pv01	29331796	29338217
Pod1.3Pv			Phvul.001G114800	(1 of 8) 1.13.11.19 - Cysteamine dioxygenase / Persulfurase	P. vulgaris v2.1	2369	Pv01	29340922	29343290
Pod1.3Pv			Phvul.001G114900	(1 of 1) 6.3.1.14 - Diphthine--ammonia ligase / Diphthamide synthetase	P. vulgaris v2.1	7993	Pv01	29355568	29363560
Pod1.3Pv			Phvul.001G115000	(1 of 4) PTHR10110:SF117 - SODIUM/HYDROGEN EXCHANGER 1-RELATED	P. vulgaris v2.1	490	Pv01	29357523	29358012
Pod1.3Pv			Phvul.001G115100	(1 of 6) PF07714//PF13855 - Protein tyrosine kinase (Pkinase_Tyr) // Leucine rich repeat (LRR_8)	P. vulgaris v2.1	6384	Pv01	29389329	29395712
Pod1.3Pv			Phvul.001G115200	(1 of 2) PTHR31529:SF4 - LOB DOMAIN-CONTAINING PROTEIN 14-RELATED	P. vulgaris v2.1	3213	Pv01	29436431	29439643
Pod1.3Pv			Phvul.001G115300	(1 of 1) 2.1.2.2 - Phosphoribosylglycinamide formyltransferase / Glycinamide ribonucleotide transformylase	P. vulgaris v2.1	5794	Pv01	29471370	29477163
Pod1.3Pv			Phvul.001G115400	(1 of 1) PTHR31412:SF0 - ZINC METALLOPROTEASE EGY1, CHLOROPLASTIC-RELATED	P. vulgaris v2.1	7718	Pv01	29478819	29486536
Pod1.3Pv			Phvul.001G115500	(1 of 1) PTHR31587:SF3 - F1K23.6	P. vulgaris v2.1	5012	Pv01	29538757	29543768
Pod1.3Pv			Phvul.001G115600	(1 of 1) PTHR33284:SF1 - RIBOSOMAL L25/TL5/CTC N-TERMINAL 5S RRNA BINDING DOMAIN-CONTAINING PROTEIN	P. vulgaris v2.1	2856	Pv01	29545176	29548031
Pod1.3Pv			Phvul.001G115700	(1 of 5) K01209 - alpha-N-arabinofuranosidase (E3.2.1.55, abfA)	P. vulgaris v2.1	8708	Pv01	29625624	29634331
Pod1.3Pv			Phvul.001G116100	(1 of 5) K01209 - alpha-N-arabinofuranosidase (E3.2.1.55, abfA)	P. vulgaris v2.1	3624	Pv01	29673931	29677554
Pod1.3Pv			Phvul.001G116150	(1 of 15) 3.2.1.55 - Non-reducing end alpha-L-arabinofuranosidase / Arabinosidase	P. vulgaris v2.1	892	Pv01	29703371	29704262
Pod1.3Pv			Phvul.001G116200	(1 of 5) K01209 - alpha-N-arabinofuranosidase (E3.2.1.55, abfA)	P. vulgaris v2.1	4908	Pv01	29751256	29756163
Pod1.3Pv			Phvul.001G116300	(1 of 5) K01209 - alpha-N-arabinofuranosidase (E3.2.1.55, abfA)	P. vulgaris v2.1	5284	Pv01	29757629	29762912
Pod1.3Pv			Phvul.001G116400	(1 of 1) PTHR14155//PTHR14155:SF151 - RING FINGER DOMAIN-CONTAINING // SUBFAMILY NOT NAMED	P. vulgaris v2.1	4490	Pv01	29767068	29771557
Pod1.3Pv			Phvul.001G116500	(1 of 1) K19034 - 50S ribosomal protein 5 (PSRP5)	P. vulgaris v2.1	899	Pv01	29772026	29772924
Pod1.3Pv			Phvul.001G116600	(1 of 1) K14320 - aladin (AAAS)	P. vulgaris v2.1	6502	Pv01	29774180	29780681
Pod1.3Pv			Phvul.001G116700	(1 of 1) PTHR31476:SF12 - UBIQUITIN CARBOXYL-TERMINAL HYDROLASE FAMILY PROTEIN	P. vulgaris v2.1	1947	Pv01	29780785	29782731
Pod1.3Pv			Phvul.001G116800	(1 of 1) PTHR11266:SF40 - MPV17/PMP22 FAMILY PROTEIN	P. vulgaris v2.1	4631	Pv01	29790701	29795331
Pod1.3Pv			Phvul.001G116900	(1 of 39) PF05678 - VQ motif (VQ)	P. vulgaris v2.1	2082	Pv01	29827949	29830030
Pod1.3Pv			Phvul.001G117000	(1 of 4) K03626 - nascent polypeptide-associated complex subunit alpha (EGD2, NACA)	P. vulgaris v2.1	2671	Pv01	29878832	29881502
Pod1.3Pv			Phvul.001G117100	(1 of 4) K03626 - nascent polypeptide-associated complex subunit alpha (EGD2, NACA)	P. vulgaris v2.1	3210	Pv01	29922688	29925897
Pod1.3Pv			Phvul.001G117200	(1 of 2) K11292 - transcription elongation factor SPT6 (SUPT6H, SPT6)	P. vulgaris v2.1	9766	Pv01	29926898	29936663
Pod1.4Pv			Phvul.001G117300	(1 of 3) PTHR31086:SF22 - ALUMINUM-ACTIVATED MALATE TRANSPORTER 1-RELATED	P. vulgaris v2.1	486	Pv01	29963099	29963584
Pod1.4Pv			Phvul.001G117400	(1 of 2) PTHR33826:SF2 - HYDROXYPROLINE-RICH GLYCOPROTEIN FAMILY PROTEIN	P. vulgaris v2.1	5098	Pv01	29974240	29979337
Pod1.4Pv			Phvul.001G117500	(1 of 3) 2.4.1.25 - 4-alpha-glucanotransferase / Oligo-1,4-1,4-glucantransferase	P. vulgaris v2.1	2825	Pv01	29987005	29989829
Pod1.4Pv			Phvul.001G117600	(1 of 2) K02634 - apocytochrome f (petA)	P. vulgaris v2.1	979	Pv01	29999413	30000391
Pod1.4Pv			Phvul.001G117700	(1 of 3) 2.4.1.25 - 4-alpha-glucanotransferase / Oligo-1,4-1,4-glucantransferase	P. vulgaris v2.1	6993	Pv01	30000437	30007429
Pod1.4Pv			Phvul.001G117800	(1 of 1) PTHR15245:SF23 - PHOSPHATIDYLINOSITOL 4-KINASE GAMMA 1-RELATED	P. vulgaris v2.1	2969	Pv01	30045423	30048391
Pod1.4Pv			Phvul.001G117900	(1 of 1) K09754 - coumaroylquinate(coumaroylshikimate) 3'-monooxygenase (CYP98A3, C3'H)	P. vulgaris v2.1	4297	Pv01	30132861	30137157
Pod1.4Pv			Phvul.001G118100		P. vulgaris v2.1	1140	Pv01	30185025	30186164
Pod1.4Pv			Phvul.001G118200	(1 of 1) PTHR10516//PTHR10516:SF312 - PEPTIDYL-PROLYL CIS-TRANS ISOMERASE // SUBFAMILY NOT NAMED	P. vulgaris v2.1	5457	Pv01	30198223	30203679
Pod1.4Pv			Phvul.001G118300	(1 of 74) PF00892 - EamA-like transporter family (EamA)	P. vulgaris v2.1	2483	Pv01	30222425	30224907
Pod1.4Pv			Phvul.001G118400		P. vulgaris v2.1	546	Pv01	30322955	30323500
Pod1.4Pv			Phvul.001G118500	(1 of 38) PF00076//PF14111 - RNA recognition motif. (a.k.a. RRM, RBD, or RNP domain) (RRM_1) // Domain of unknown function (DUF4283) (DUF4283)	P. vulgaris v2.1	1736	Pv01	30444512	30446247
Pod1.4Pv			Phvul.001G118600	(1 of 94) KOG0157 - Cytochrome P450 CYP4/CYP19/CYP26 subfamilies	P. vulgaris v2.1	1782	Pv01	30493308	30495089
Pod1.5Pv			Phvul.001G113480	(1 of 1) PTHR11062//PTHR11062:SF95 - EXOSTOSIN HEPARAN SULFATE GLYCOSYLTRANSFERASE -RELATED // SUBFAMILY NOT NAMED	P. vulgaris v2.1	4242	Pv01	32409244	32413485
Pod1.5Pv			Phvul.001G111900	(1 of 2) PTHR10527//PTHR10527:SF29 - IMPORTIN BETA // SUBFAMILY NOT NAMED	P. vulgaris v2.1	11030	Pv01	32432676	32443705
Pod1.5Pv			Phvul.001G111800	(1 of 2) PTHR31194:SF0 - ETHYLENE-RESPONSIVE TRANSCRIPTION FACTOR CRF3-RELATED	P. vulgaris v2.1	837	Pv01	32466194	32467030
Pod1.5Pv			Phvul.001G111700	(1 of 2) PTHR11588//PTHR11588:SF137 - TUBULIN // SUBFAMILY NOT NAMED	P. vulgaris v2.1	3052	Pv01	32469460	32472511
Pod1.5Pv			Phvul.001G111600	(1 of 2) PTHR18929:SF84 - 5'-ADENYLYLSULFATE REDUCTASE-LIKE 5-RELATED	P. vulgaris v2.1	9737	Pv01	32494307	32504043
Pod1.5Pv			Phvul.001G111500	(1 of 2) PTHR33646:SF2 - F20H23.8 PROTEIN-RELATED	P. vulgaris v2.1	1854	Pv01	32516233	32518086
Pod1.5Pv			Phvul.001G111400		P. vulgaris v2.1	174	Pv01	32576838	32577011
Pod1.5Pv			Phvul.001G111300	(1 of 8) PF07797 - Protein of unknown function (DUF1639) (DUF1639)	P. vulgaris v2.1	2356	Pv01	32645765	32648120
Pod1.5Pv			Phvul.001G111200	(1 of 1) PTHR13343//PTHR13343:SF4 - CREG1 PROTEIN // SUBFAMILY NOT NAMED	P. vulgaris v2.1	4731	Pv01	32650091	32654821
Pod1.5Pv			Phvul.001G111100		P. vulgaris v2.1	1520	Pv01	32663105	32664624
Pod1.5Pv			Phvul.001G111000	(1 of 1) PTHR11055:SF22 - ADENYLYL-SULFATE KINASE 3	P. vulgaris v2.1	5018	Pv01	32762233	32767250
Pod1.5Pv			Phvul.001G108400	(1 of 5) 2.3.3.14 - Homocitrate synthase / Homocitrate synthetase	P. vulgaris v2.1	588	Pv01	32994317	32994904
Pod1.5Pv			Phvul.001G109780	(1 of 7) 2.3.3.13 - 2-isopropylmalate synthase / Isopropylmalate synthetase	P. vulgaris v2.1	2237	Pv01	33037297	33039533
Pod1.5Pv			Phvul.001G120400	(1 of 12) PTHR24078:SF177 - PROTEIN DNJ-23-RELATED	P. vulgaris v2.1	893	Pv01	33325227	33326119
Pod1.5Pv			Phvul.001G120500	(1 of 1) PTHR10772:SF8 - 10 KDA CHAPERONIN	P. vulgaris v2.1	2412	Pv01	33410908	33413319
Pod1.5Pv			Phvul.001G120600	(1 of 3) PTHR11802//PTHR11802:SF94 - SERINE PROTEASE FAMILY S10 SERINE CARBOXYPEPTIDASE // SUBFAMILY NOT NAMED	P. vulgaris v2.1	2578	Pv01	33413391	33415968
Pod1.5Pv			Phvul.001G120700	(1 of 3) PTHR11802//PTHR11802:SF94 - SERINE PROTEASE FAMILY S10 SERINE CARBOXYPEPTIDASE // SUBFAMILY NOT NAMED	P. vulgaris v2.1	3288	Pv01	33418375	33421662
Pod1.5Pv			Phvul.001G120800	(1 of 1) K18633 - mitotic-spindle organizing protein 1 (MZT1, GIP1, GIP2)	P. vulgaris v2.1	1108	Pv01	33422704	33423811
Pod1.5Pv			Phvul.001G120900		P. vulgaris v2.1	1257	Pv01	33448422	33449678
Pod1.5Pv			Phvul.001G121000	(1 of 1) PTHR10277//PTHR10277:SF38 - HOMOCITRATE SYNTHASE-RELATED // SUBFAMILY NOT NAMED	P. vulgaris v2.1	8685	Pv01	33453845	33462529
Pod1.5Pv			Phvul.001G121100	(1 of 1) PTHR31752:SF20 - AUXIN EFFLUX CARRIER COMPONENT 1	P. vulgaris v2.1	3351	Pv01	33537124	33540474
Pod1.5Pv			Phvul.001G121200	(1 of 2) PTHR12565:SF158 - TRANSCRIPTION FACTOR BHLH106-RELATED	P. vulgaris v2.1	2029	Pv01	33553691	33555719
Pod1.5Pv			Phvul.001G121300		P. vulgaris v2.1	1902	Pv01	33567134	33569035
Pod1.5Pv			Phvul.001G121400	(1 of 1) K03142 - transcription initiation factor TFIIH subunit 2 (TFIIH2, GTF2H2, SSL1)	P. vulgaris v2.1	3967	Pv01	33627151	33631117
Pod1.5Pv			Phvul.001G121501	(1 of 2) PTHR24349//PTHR24349:SF92 - SERINE/THREONINE-PROTEIN KINASE // SUBFAMILY NOT NAMED	P. vulgaris v2.1	5715	Pv01	33646955	33652669
Pod1.5Pv			Phvul.001G121600	(1 of 3) K14819 - dual specificity phosphatase 12 [EC:3.1.3.16 3.1.3.48] (DUSP12, YVH1)	P. vulgaris v2.1	3527	Pv01	33704632	33708158
Pod1.5Pv			Phvul.001G121700	(1 of 1) PTHR14467 - ARV1	P. vulgaris v2.1	4969	Pv01	33710161	33715129
Pod1.5Pv			Phvul.001G121800	(1 of 1) PTHR12917//PTHR12917:SF20 - ASPARTYL PROTEASE DDI-RELATED // SUBFAMILY NOT NAMED	P. vulgaris v2.1	7688	Pv01	33716848	33724535
Pod1.5Pv			Phvul.001G121900	(1 of 135) PF00646 - F-box domain (F-box)	P. vulgaris v2.1	2751	Pv01	33759749	33762499
Pod1.5Pv			Phvul.001G122000	(1 of 135) PF00646 - F-box domain (F-box)	P. vulgaris v2.1	12613	Pv01	33776725	33789337
Pod1.5Pv			Phvul.001G122100	(1 of 7) PTHR11709:SF103 - LACCASE-16	P. vulgaris v2.1	1006	Pv01	33803162	33804167
Pod1.5Pv			Phvul.001G122200	(1 of 135) PF00646 - F-box domain (F-box)	P. vulgaris v2.1	2145	Pv01	33816622	33818766
Pod1.5Pv			Phvul.001G122300	(1 of 135) PF00646 - F-box domain (F-box)	P. vulgaris v2.1	2128	Pv01	33828334	33830461
Pod1.5Pv			Phvul.001G122400		P. vulgaris v2.1	1092	Pv01	33839406	33840497
Pod1.5Pv			Phvul.001G122500		P. vulgaris v2.1	1345	Pv01	33856661	33858005
Pod1.5Pv			Phvul.001G122550		P. vulgaris v2.1	3044	Pv01	33856692	33859735
Pod1.5Pv			Phvul.001G122600	(1 of 135) PF00646 - F-box domain (F-box)	P. vulgaris v2.1	2124	Pv01	33871372	33873495
Pod1.5Pv			Phvul.001G122700	(1 of 38) PF00076//PF14111 - RNA recognition motif. (a.k.a. RRM, RBD, or RNP domain) (RRM_1) // Domain of unknown function (DUF4283) (DUF4283)	P. vulgaris v2.1	1464	Pv01	33887214	33888677
Pod1.5Pv			Phvul.001G122800	(1 of 1) PTHR10891:SF642 - CALMODULIN-LIKE PROTEIN 3	P. vulgaris v2.1	964	Pv01	33902446	33903409
Pod1.5Pv			Phvul.001G122900	(1 of 12) PF01535//PF13812 - PPR repeat (PPR) // Pentatricopeptide repeat domain (PPR_3)	P. vulgaris v2.1	6897	Pv01	33910001	33916897
Pod1.5Pv			Phvul.001G123000	(1 of 1) PTHR22762//PTHR22762:SF91 - ALPHA-GLUCOSIDASE // SUBFAMILY NOT NAMED	P. vulgaris v2.1	4655	Pv01	33920771	33925425
Pod1.5Pv			Phvul.001G123100	(1 of 1) K02470 - DNA gyrase subunit B [EC:5.99.1.3] (gyrB)	P. vulgaris v2.1	16948	Pv01	33928070	33945017
Pod1.5Pv			Phvul.001G123200	(1 of 7) PF07058 - Microtubule-associated protein 70 (MAP70)	P. vulgaris v2.1	4816	Pv01	33959567	33964382
Pod1.5Pv			Phvul.001G123300	(1 of 3) PTHR22952:SF206 - TRANSCRIPTION FACTOR TGA2	P. vulgaris v2.1	6421	Pv01	34014909	34021329
Pod1.5Pv			Phvul.001G123400	(1 of 1) PTHR33624:SF2 - SIGMA FACTOR BINDING PROTEIN 1, CHLOROPLASTIC-RELATED	P. vulgaris v2.1	919	Pv01	34113388	34114306
Pod1.5Pv			Phvul.001G123500		P. vulgaris v2.1	288	Pv01	34123955	34124242
Pod1.5Pv			Phvul.001G123600	(1 of 5) PTHR22950:SF269 - EXPRESSED PROTEIN	P. vulgaris v2.1	2669	Pv01	34153284	34155952
Pod1.5Pv			Phvul.001G123700	(1 of 1) PTHR37216:SF1 - EXPRESSED PROTEIN	P. vulgaris v2.1	2047	Pv01	34164534	34166580
Pod1.5Pv			Phvul.001G123800	(1 of 2) PTHR23086:SF37 - PHOSPHATIDYLINOSITOL 4-PHOSPHATE 5-KINASE 4-RELATED	P. vulgaris v2.1	5169	Pv01	34174662	34179830
Pod1.5Pv			Phvul.001G123900	(1 of 1) 1.4.7.1 - Glutamate synthase (ferredoxin) / Ferredoxin-dependent glutamate synthase	P. vulgaris v2.1	29467	Pv01	34203165	34232631
Pod1.5Pv			Phvul.001G124000		P. vulgaris v2.1	270	Pv01	34235111	34235380
Pod1.5Pv			Phvul.001G124100	(1 of 4) K14508 - regulatory protein NPR1 (NPR1)	P. vulgaris v2.1	3489	Pv01	34332873	34336361
Pod1.5Pv			Phvul.001G124150	(1 of 15) PF12734 - Cysteine-rich TM module stress tolerance (CYSTM)	P. vulgaris v2.1	999	Pv01	34432157	34433155
Pod1.5Pv			Phvul.001G124200	(1 of 2) PTHR11106//PTHR11106:SF64 - GANGLIOSIDE INDUCED DIFFERENTIATION ASSOCIATED PROTEIN 2-RELATED // SUBFAMILY NOT NAMED	P. vulgaris v2.1	622	Pv01	34434601	34435222
Pod1.5Pv			Phvul.001G124300	(1 of 1) 1.5.1.2 - Pyrroline-5-carboxylate reductase / P5CR	P. vulgaris v2.1	3650	Pv01	34453641	34457290
Pod1.5Pv			Phvul.001G124400	(1 of 1) K06443 - lycopene beta-cyclase (lcyB, crtL1, crtY)	P. vulgaris v2.1	1524	Pv01	34458499	34460022
Pod1.5Pv			Phvul.001G124500	(1 of 2) PTHR11106//PTHR11106:SF64 - GANGLIOSIDE INDUCED DIFFERENTIATION ASSOCIATED PROTEIN 2-RELATED // SUBFAMILY NOT NAMED	P. vulgaris v2.1	2042	Pv01	34461637	34463678
Pod1.5Pv			Phvul.001G124600	(1 of 15) PF12734 - Cysteine-rich TM module stress tolerance (CYSTM)	P. vulgaris v2.1	1002	Pv01	34464712	34465713
Pod1.5Pv			Phvul.001G124700	(1 of 3) PTHR10108//PTHR10108:SF692 - METHYLTRANSFERASE // SUBFAMILY NOT NAMED	P. vulgaris v2.1	1058	Pv01	34524714	34525771
Pod1.5Pv			Phvul.001G124800	(1 of 3) PTHR10108//PTHR10108:SF692 - METHYLTRANSFERASE // SUBFAMILY NOT NAMED	P. vulgaris v2.1	1313	Pv01	34538510	34539822
Pod1.5Pv			Phvul.001G124900	(1 of 13) PTHR23500:SF149 - INOSITOL TRANSPORTER 4-RELATED	P. vulgaris v2.1	4236	Pv01	34548683	34552918
Pod1.5Pv			Phvul.001G125000	(1 of 3) PTHR10108//PTHR10108:SF692 - METHYLTRANSFERASE // SUBFAMILY NOT NAMED	P. vulgaris v2.1	1249	Pv01	34561417	34562665
Pod1.5Pv			Phvul.001G125100	(1 of 2) K17969 - mitochondrial fission 1 protein (FIS1, TTC11, MDV2)	P. vulgaris v2.1	3379	Pv01	34588842	34592220
Pod1.5Pv			Phvul.001G125200	(1 of 1) PTHR10535:SF2 - DNA-DIRECTED RNA POLYMERASE V SUBUNIT 5A-RELATED	P. vulgaris v2.1	4310	Pv01	34593473	34597782
Pod1.5Pv			Phvul.001G125300	(1 of 1) PTHR10168:SF70 - GLUTAREDOXIN FAMILY PROTEIN	P. vulgaris v2.1	1236	Pv01	34609128	34610363
Pod1.5Pv			Phvul.001G125400	(1 of 1) 4.4.1.8 - Cystathionine beta-lyase / Cystine lyase	P. vulgaris v2.1	7241	Pv01	34615717	34622957
Pod1.5Pv			Phvul.001G125500		P. vulgaris v2.1	576	Pv01	34618000	34618575
Pod1.5Pv			Phvul.001G125600		P. vulgaris v2.1	777	Pv01	34665456	34666232
Pod1.5Pv			Phvul.001G125700	(1 of 7) 3.4.17.23 - Angiotensin-converting enzyme 2 / Angiotensin converting enzyme-2	P. vulgaris v2.1	8172	Pv01	34670656	34678827
Pod1.5Pv			Phvul.001G125800	(1 of 1) PTHR26402:SF507 - TWO-COMPONENT RESPONSE REGULATOR ARR8-RELATED	P. vulgaris v2.1	2080	Pv01	34724683	34726762
Pod1.5Pv			Phvul.001G125900	(1 of 1) PTHR10426//PTHR10426:SF22 - STRICTOSIDINE SYNTHASE-RELATED // SUBFAMILY NOT NAMED	P. vulgaris v2.1	3145	Pv01	34805896	34809040
Pod1.5Pv			Phvul.001G126000	(1 of 2) PTHR10426//PTHR10426:SF29 - STRICTOSIDINE SYNTHASE-RELATED // SUBFAMILY NOT NAMED	P. vulgaris v2.1	6336	Pv01	34837850	34844185
Pod1.5Pv			Phvul.001G126100	(1 of 7) K02992 - small subunit ribosomal protein S7 (RP-S7, MRPS7, rpsG)	P. vulgaris v2.1	498	Pv01	34855611	34856108
Pod1.5Pv			Phvul.001G126200	(1 of 2) K13354 - solute carrier family 25 (peroxisomal adenine nucleotide transporter), member 17 (SLC25A17, PMP34)	P. vulgaris v2.1	5228	Pv01	34876510	34881737
Pod1.5Pv			Phvul.001G126300	(1 of 1) PTHR12725//PTHR12725:SF60 - HALOACID DEHALOGENASE-LIKE HYDROLASE // SUBFAMILY NOT NAMED	P. vulgaris v2.1	4182	Pv01	34886912	34891093
Pod1.5Pv			Phvul.001G126400	(1 of 1) PTHR13935:SF41 - ACHAETE-SCUTE HOMOLOG 3	P. vulgaris v2.1	2282	Pv01	34902350	34904631
Pod1.5Pv			Phvul.001G126500	(1 of 38) PF00076//PF14111 - RNA recognition motif. (a.k.a. RRM, RBD, or RNP domain) (RRM_1) // Domain of unknown function (DUF4283) (DUF4283)	P. vulgaris v2.1	2199	Pv01	35031243	35033441
Pod1.5Pv			Phvul.001G126600		P. vulgaris v2.1	1217	Pv01	35036632	35037848
Pod1.5Pv			Phvul.001G126700	(1 of 4) PTHR10891:SF573 - CALCIUM-BINDING PROTEIN CML24-RELATED	P. vulgaris v2.1	1409	Pv01	35205476	35206884
Pod1.5Pv			Phvul.001G126800	(1 of 2) K14674 - TAG lipase / steryl ester hydrolase / phospholipase A2 / LPA acyltransferase (TGL4)	P. vulgaris v2.1	4458	Pv01	35269847	35274304
Pod1.5Pv			Phvul.001G126900		P. vulgaris v2.1	854	Pv01	35295568	35296421
Pod1.5Pv			Phvul.001G127000	(1 of 1) PTHR33923:SF3 - CALMODULIN-BINDING PROTEIN	P. vulgaris v2.1	4432	Pv01	35304076	35308507
Pod1.5Pv			Phvul.001G127100	(1 of 1) 3.13.1.1 - UDP-sulfoquinovose synthase / Sulfite:UDP-glucose sulfotransferase	P. vulgaris v2.1	3537	Pv01	35313843	35317379
Pod1.5Pv			Phvul.001G127200	(1 of 7) PTHR10209//PTHR10209:SF182 - OXIDOREDUCTASE, 2OG-FE II OXYGENASE FAMILY PROTEIN // SUBFAMILY NOT NAMED	P. vulgaris v2.1	1983	Pv01	35347737	35349719
Pod1.5Pv			Phvul.001G127300	(1 of 7) PTHR10209//PTHR10209:SF182 - OXIDOREDUCTASE, 2OG-FE II OXYGENASE FAMILY PROTEIN // SUBFAMILY NOT NAMED	P. vulgaris v2.1	1619	Pv01	35360325	35361943
Pod1.5Pv			Phvul.001G127400	(1 of 2) PTHR10209:SF211 - 2-OXOGLUTARATE (2OG) AND FE(II)-DEPENDENT OXYGENASE SUPERFAMILY PROTEIN-RELATED	P. vulgaris v2.1	1369	Pv01	35362770	35364138
Pod1.5Pv			Phvul.001G127500	(1 of 7) PTHR10209//PTHR10209:SF182 - OXIDOREDUCTASE, 2OG-FE II OXYGENASE FAMILY PROTEIN // SUBFAMILY NOT NAMED	P. vulgaris v2.1	1695	Pv01	35384186	35385880
Pod1.5Pv			Phvul.001G127601		P. vulgaris v2.1	648	Pv01	35431638	35432285
Pod1.5Pv			Phvul.001G127700	(1 of 2) PTHR23201//PTHR23201:SF8 - EXTENSIN, PROLINE-RICH PROTEIN // SUBFAMILY NOT NAMED	P. vulgaris v2.1	2248	Pv01	35455533	35457780
Pod1.5Pv			Phvul.001G127800	(1 of 1) K03860 - phosphatidylinositol glycan, class Q (PIGQ, GPI1)	P. vulgaris v2.1	8402	Pv01	35470990	35479391
Pod1.5Pv			Phvul.001G127900	(1 of 2) PTHR33790:SF1 - PROTEIN EARLY RESPONSIVE TO DEHYDRATION 15	P. vulgaris v2.1	1671	Pv01	35499267	35500937
Pod1.5Pv			Phvul.001G128000	(1 of 3) 1.14.13.39 - Nitric-oxide synthase (NADPH) / NO synthase	P. vulgaris v2.1	4678	Pv01	35501097	35505774
Pod1.5Pv			Phvul.001G128100	(1 of 1) PTHR23196:SF8 - N-ACETYLTRANSFERASE	P. vulgaris v2.1	6574	Pv01	35530177	35536750
Pod1.5Pv			Phvul.001G128200	(1 of 1) PF07725//PF13456 - Leucine Rich Repeat (LRR_3) // Reverse transcriptase-like (RVT_3)	P. vulgaris v2.1	7334	Pv01	35568119	35575452
Pod1.5Pv			Phvul.001G128300	(1 of 2) PTHR10774:SF61 - ELONGATION DEFECTIVE 1	P. vulgaris v2.1	6342	Pv01	35590679	35597020
Pod1.5Pv			Phvul.001G128400		P. vulgaris v2.1	3234	Pv01	35646037	35649270
Pod1.5Pv			Phvul.001G128500	(1 of 2) PTHR32227:SF49 - BETA-1,3-GLUCANASE 1-RELATED	P. vulgaris v2.1	1774	Pv01	35694657	35696430
Pod1.5Pv			Phvul.001G128550	(1 of 2) PTHR32227:SF49 - BETA-1,3-GLUCANASE 1-RELATED	P. vulgaris v2.1	1586	Pv01	35783884	35785469
Pod1.5Pv			Phvul.001G128600	(1 of 1) PTHR22942:SF41 - DNA REPAIR PROTEIN RECA HOMOLOG 2, MITOCHONDRIAL	P. vulgaris v2.1	5692	Pv01	35796741	35802432
Pod1.5Pv			Phvul.001G128700	(1 of 1) PTHR12668//PTHR12668:SF18 - TRANSMEMBRANE PROTEIN 14, 15 // SUBFAMILY NOT NAMED	P. vulgaris v2.1	5044	Pv01	35803251	35808294
Pod1.5Pv			Phvul.001G128800	(1 of 3) PTHR13878:SF53 - CYTOKININ DEHYDROGENASE 6	P. vulgaris v2.1	2701	Pv01	35997847	36000547
Pod1.5Pv			Phvul.001G128900		P. vulgaris v2.1	3375	Pv01	36001502	36004876
Pod1.5Pv			Phvul.001G129000	(1 of 3) PTHR24078//PTHR24078:SF187 - DNAJ HOMOLOG SUBFAMILY C MEMBER // SUBFAMILY NOT NAMED	P. vulgaris v2.1	8706	Pv01	36013297	36022002
Pod1.5Pv			Phvul.001G129100	(1 of 1) PTHR18952:SF118 - ALPHA CARBONIC ANHYDRASE 6	P. vulgaris v2.1	3208	Pv01	36046292	36049499
Pod1.5Pv			Phvul.001G129200	(1 of 1) K11665 - DNA helicase INO80 [EC:3.6.4.12] (INO80, INOC1)	P. vulgaris v2.1	11030	Pv01	36050911	36061940
Pod1.5Pv			Phvul.001G129300	(1 of 3) PTHR11728:SF17 - 6-PHOSPHOGLUCONATE DEHYDROGENASE-LIKE PROTEIN	P. vulgaris v2.1	4533	Pv01	36072135	36076667
Pod1.5Pv			Phvul.001G129400	(1 of 2) PF07498 - Rho termination factor, N-terminal domain (Rho_N)	P. vulgaris v2.1	6220	Pv01	36085376	36091595
Pod1.5Pv			Phvul.001G129500	(1 of 1) PTHR11132//PTHR11132:SF116 - SOLUTE CARRIER FAMILY 35 // SUBFAMILY NOT NAMED	P. vulgaris v2.1	5535	Pv01	36102202	36107736
Pod1.5Pv			Phvul.001G129600	(1 of 1) PF00122//PF00689//PF12710 - E1-E2 ATPase (E1-E2_ATPase) // Cation transporting ATPase, C-terminus (Cation_ATPase_C) // haloacid dehalogenase-like hydrolase (HAD)	P. vulgaris v2.1	4545	Pv01	36109266	36113810
Pod1.5Pv			Phvul.001G130000	(1 of 3) K03124 - transcription initiation factor TFIIB (TFIIB, GTF2B, SUA7, tfb)	P. vulgaris v2.1	3613	Pv01	36135232	36138844
Pod1.5Pv			Phvul.001G130100	(1 of 1) K11792 - DET1- and DDB1-associated protein 1 (DDA1)	P. vulgaris v2.1	3323	Pv01	36153377	36156699
Pod1.5Pv			Phvul.001G130200	(1 of 1) PTHR20961//PTHR20961:SF12 - GLYCOSYLTRANSFERASE // SUBFAMILY NOT NAMED	P. vulgaris v2.1	2473	Pv01	36170150	36172622
Pod1.5Pv			Phvul.001G130300	(1 of 13) K10406 - kinesin family member C2/C3 (KIFC2_3)	P. vulgaris v2.1	7785	Pv01	36174422	36182206
Pod1.5Pv			Phvul.001G130400	(1 of 3) K03350 - anaphase-promoting complex subunit 3 (APC3, CDC27)	P. vulgaris v2.1	2199	Pv01	36202474	36204672
Pod1.5Pv			Phvul.001G130500	(1 of 2) PTHR11089:SF29 - P-LOOP CONTAINING NUCLEOSIDE TRIPHOSPHATE HYDROLASES SUPERFAMILY PROTEIN	P. vulgaris v2.1	6205	Pv01	36209025	36215229
Pod1.5Pv			Phvul.001G130700	(1 of 5) PTHR19241//PTHR19241:SF247 - ATP-BINDING CASSETTE TRANSPORTER // SUBFAMILY NOT NAMED	P. vulgaris v2.1	6316	Pv01	36235622	36241937
Pod1.5Pv			Phvul.001G130800	(1 of 3) PF00069//PF07645//PF13947 - Protein kinase domain (Pkinase) // Calcium-binding EGF domain (EGF_CA) // Wall-associated receptor kinase galacturonan-binding (GUB_WAK_bind)	P. vulgaris v2.1	2757	Pv01	36268095	36270851
Pod1.5Pv			Phvul.001G130900	(1 of 5) PTHR19241//PTHR19241:SF247 - ATP-BINDING CASSETTE TRANSPORTER // SUBFAMILY NOT NAMED	P. vulgaris v2.1	12997	Pv01	36300537	36313533
Pod1.5Pv			Phvul.001G131000	(1 of 30) K09419 - heat shock transcription factor, other eukaryote (HSFF)	P. vulgaris v2.1	2468	Pv01	36356216	36358683
Pod1.5Pv			Phvul.001G131150	(1 of 1) K05643 - ATP-binding cassette, subfamily A (ABC1), member 3 (ABCA3)	P. vulgaris v2.1	64670	Pv01	36373855	36438524
Pod1.5Pv			Phvul.001G131300	(1 of 17) K09285 - AP2-like factor, ANT lineage (OVM, ANT)	P. vulgaris v2.1	3729	Pv01	36479120	36482848
Pod1.5Pv			Phvul.001G131400	(1 of 2) PTHR16557:SF4 - 2-OXOGLUTARATE-DEPENDENT DIOXYGENASE FAMILY PROTEIN-RELATED	P. vulgaris v2.1	2497	Pv01	36501694	36504190
Pod1.5Pv			Phvul.001G131450	(1 of 2) 2.7.6.3 - 2-amino-4-hydroxy-6-hydroxymethyldihydropteridine diphosphokinase / 7,8-dihydro-6-hydroxymethylpterin pyrophosphokinase	P. vulgaris v2.1	8859	Pv01	36509895	36518753
Pod1.5Pv			Phvul.001G131500	(1 of 46) PF01535//PF13041//PF13812 - PPR repeat (PPR) // PPR repeat family (PPR_2) // Pentatricopeptide repeat domain (PPR_3)	P. vulgaris v2.1	7613	Pv01	36520072	36527684
Pod1.5Pv			Phvul.001G131600	(1 of 1) PTHR34960:SF1 - EMB	P. vulgaris v2.1	2034	Pv01	36571897	36573930
Pod1.5Pv			Phvul.001G131700	(1 of 2) PTHR11977:SF46 - VILLIN-2-RELATED	P. vulgaris v2.1	11485	Pv01	36584910	36596394
Pod1.5Pv			Phvul.001G131800		P. vulgaris v2.1	916	Pv01	36621078	36621993
Pod1.5Pv			Phvul.001G131900	(1 of 2) KOG4382 - Uncharacterized conserved protein, contains DTW domain	P. vulgaris v2.1	3143	Pv01	36625810	36628952
Pod1.5Pv			Phvul.001G132000	(1 of 6) K17604 - zinc finger SWIM domain-containing protein 3 (ZSWIM3)	P. vulgaris v2.1	2653	Pv01	36632828	36635480
Pod1.5Pv			Phvul.001G132100	(1 of 1) K14169 - cytoplasmic tRNA 2-thiolation protein 2 (CTU2, NCS2)	P. vulgaris v2.1	4137	Pv01	36639607	36643743
Pod1.5Pv			Phvul.001G132200	(1 of 2) K03403 - magnesium chelatase subunit H (chlH, bchH)	P. vulgaris v2.1	6757	Pv01	36661337	36668093
Pod1.5Pv			Phvul.001G132301	(1 of 29) PTHR23155//PTHR23155:SF563 - LEUCINE-RICH REPEAT-CONTAINING PROTEIN // SUBFAMILY NOT NAMED	P. vulgaris v2.1	1946	Pv01	36668704	36670649
Pod1.5Pv			Phvul.001G132400		P. vulgaris v2.1	1425	Pv01	36687478	36688902
Pod1.5Pv			Phvul.001G132516	(1 of 29) PTHR23155//PTHR23155:SF563 - LEUCINE-RICH REPEAT-CONTAINING PROTEIN // SUBFAMILY NOT NAMED	P. vulgaris v2.1	2789	Pv01	36711067	36713855
Pod1.5Pv			Phvul.001G132632	(1 of 29) PTHR23155//PTHR23155:SF563 - LEUCINE-RICH REPEAT-CONTAINING PROTEIN // SUBFAMILY NOT NAMED	P. vulgaris v2.1	2628	Pv01	36746099	36748726
Pod1.5Pv			Phvul.001G132748	(1 of 29) PTHR23155//PTHR23155:SF563 - LEUCINE-RICH REPEAT-CONTAINING PROTEIN // SUBFAMILY NOT NAMED	P. vulgaris v2.1	8152	Pv01	36754526	36762677
Pod1.5Pv			Phvul.001G132864	(1 of 29) PTHR23155//PTHR23155:SF563 - LEUCINE-RICH REPEAT-CONTAINING PROTEIN // SUBFAMILY NOT NAMED	P. vulgaris v2.1	7810	Pv01	36778384	36786193
Pod1.5Pv			Phvul.001G132980	(1 of 29) PTHR23155//PTHR23155:SF563 - LEUCINE-RICH REPEAT-CONTAINING PROTEIN // SUBFAMILY NOT NAMED	P. vulgaris v2.1	2897	Pv01	36797956	36800852
Pod1.5Pv			Phvul.001G133100	(1 of 29) PTHR23155//PTHR23155:SF563 - LEUCINE-RICH REPEAT-CONTAINING PROTEIN // SUBFAMILY NOT NAMED	P. vulgaris v2.1	3864	Pv01	36814122	36817985
Pod1.5Pv			Phvul.001G132600	(1 of 29) PTHR23155//PTHR23155:SF563 - LEUCINE-RICH REPEAT-CONTAINING PROTEIN // SUBFAMILY NOT NAMED	P. vulgaris v2.1	2804	Pv01	36843403	36846206
Pod1.5Pv			Phvul.001G132701	(1 of 29) PTHR23155//PTHR23155:SF563 - LEUCINE-RICH REPEAT-CONTAINING PROTEIN // SUBFAMILY NOT NAMED	P. vulgaris v2.1	1938	Pv01	36886262	36888199
Pod1.5Pv			Phvul.001G132800	(1 of 29) PTHR23155//PTHR23155:SF563 - LEUCINE-RICH REPEAT-CONTAINING PROTEIN // SUBFAMILY NOT NAMED	P. vulgaris v2.1	2725	Pv01	36921109	36923833
Pod1.5Pv			Phvul.001G132900		P. vulgaris v2.1	336	Pv01	36923269	36923604
Pod1.5Pv			Phvul.001G133000	(1 of 29) PTHR23155//PTHR23155:SF563 - LEUCINE-RICH REPEAT-CONTAINING PROTEIN // SUBFAMILY NOT NAMED	P. vulgaris v2.1	2634	Pv01	36940700	36943333
Pod1.5Pv			Phvul.001G133101	(1 of 29) PTHR23155//PTHR23155:SF563 - LEUCINE-RICH REPEAT-CONTAINING PROTEIN // SUBFAMILY NOT NAMED	P. vulgaris v2.1	2545	Pv01	36952670	36955214
Pod1.5Pv			Phvul.001G133200	(1 of 1) K01408 - insulysin (IDE, ide)	P. vulgaris v2.1	28115	Pv01	36972701	37000815
Pod1.5Pv			Phvul.001G133400	(1 of 29) PTHR23155//PTHR23155:SF563 - LEUCINE-RICH REPEAT-CONTAINING PROTEIN // SUBFAMILY NOT NAMED	P. vulgaris v2.1	2628	Pv01	37039856	37042483
Pod1.5Pv			Phvul.001G133500	(1 of 3) PTHR11527//PTHR11527:SF131 - SMALL HEAT-SHOCK PROTEIN HSP20 FAMILY // SUBFAMILY NOT NAMED	P. vulgaris v2.1	2048	Pv01	37056809	37058856
Pod1.5Pv			Phvul.001G133601	(1 of 29) PTHR23155//PTHR23155:SF563 - LEUCINE-RICH REPEAT-CONTAINING PROTEIN // SUBFAMILY NOT NAMED	P. vulgaris v2.1	2665	Pv01	37073007	37075671
Pod1.5Pv			Phvul.001G133700		P. vulgaris v2.1	546	Pv01	37112732	37113277
Pod1.5Pv			Phvul.001G133800		P. vulgaris v2.1	1123	Pv01	37113755	37114877
Pod1.5Pv			Phvul.001G133900		P. vulgaris v2.1	330	Pv01	37130192	37130521
Pod1.5Pv			Phvul.001G134000	(1 of 29) PTHR23155//PTHR23155:SF563 - LEUCINE-RICH REPEAT-CONTAINING PROTEIN // SUBFAMILY NOT NAMED	P. vulgaris v2.1	2768	Pv01	37162358	37165125
Pod1.5Pv			Phvul.001G134100	(1 of 29) PTHR23155//PTHR23155:SF563 - LEUCINE-RICH REPEAT-CONTAINING PROTEIN // SUBFAMILY NOT NAMED	P. vulgaris v2.1	4928	Pv01	37171535	37176462
Pod1.5Pv			Phvul.001G134200		P. vulgaris v2.1	513	Pv01	37192719	37193231
Pod1.5Pv			Phvul.001G134300	(1 of 29) PTHR23155//PTHR23155:SF563 - LEUCINE-RICH REPEAT-CONTAINING PROTEIN // SUBFAMILY NOT NAMED	P. vulgaris v2.1	2583	Pv01	37195150	37197732
Pod1.5Pv			Phvul.001G134400	(1 of 29) PTHR23155//PTHR23155:SF563 - LEUCINE-RICH REPEAT-CONTAINING PROTEIN // SUBFAMILY NOT NAMED	P. vulgaris v2.1	2845	Pv01	37236728	37239572
Pod1.5Pv			Phvul.001G134500	(1 of 29) PTHR23155//PTHR23155:SF563 - LEUCINE-RICH REPEAT-CONTAINING PROTEIN // SUBFAMILY NOT NAMED	P. vulgaris v2.1	2904	Pv01	37266065	37268968
Pod1.5Pv			Phvul.001G134600	(1 of 4) PF00560//PF07714//PF13855 - Leucine Rich Repeat (LRR_1) // Protein tyrosine kinase (Pkinase_Tyr) // Leucine rich repeat (LRR_8)	P. vulgaris v2.1	4222	Pv01	37296819	37301040
Pod1.5Pv			Phvul.001G134700	(1 of 1) PTHR34267:SF1 - AT0ZI1 PROTEIN	P. vulgaris v2.1	1999	Pv01	37303160	37305158
Pod1.5Pv			Phvul.001G134766	(1 of 3) PTHR12444:SF0 - PROTEIN EFR3 HOMOLOG CMP44E	P. vulgaris v2.1	1661	Pv01	37307676	37309336
Pod1.5Pv			Phvul.001G134832	(1 of 3) PTHR12444:SF0 - PROTEIN EFR3 HOMOLOG CMP44E	P. vulgaris v2.1	6112	Pv01	37309825	37315936
Pod1.5Pv			Phvul.001G134900	(1 of 2) PTHR14677:SF14 - ZINC FINGER AN1 AND C2H2 DOMAIN-CONTAINING STRESS-ASSOCIATED PROTEIN 11-RELATED	P. vulgaris v2.1	1848	Pv01	37318399	37320246
Pod1.5Pv			Phvul.001G135000		P. vulgaris v2.1	693	Pv01	37333355	37334047
Pod1.5Pv			Phvul.001G135100	(1 of 2) PTHR31375:SF3 - POLYGALACTURONASE ADPG1-RELATED	P. vulgaris v2.1	2662	Pv01	37340540	37343201
Pod1.5Pv			Phvul.001G135200	(1 of 5) K06617 - raffinose synthase (E2.4.1.82)	P. vulgaris v2.1	5382	Pv01	37355782	37361163
Pod1.5Pv			Phvul.001G135300	(1 of 1) PTHR24349:SF93 - CALCIUM-DEPENDENT PROTEIN KINASE 14	P. vulgaris v2.1	4447	Pv01	37388615	37393061
Pod1.5Pv			Phvul.001G135400		P. vulgaris v2.1	2014	Pv01	37429627	37431640
Pod1.5Pv			Phvul.001G135500	(1 of 18) PF03763 - Remorin, C-terminal region (Remorin_C)	P. vulgaris v2.1	2684	Pv01	37443675	37446358
Pod1.5Pv			Phvul.001G135600	(1 of 3) 2.7.4.8 - Guanylate kinase / Guanosine monophosphate kinase	P. vulgaris v2.1	4106	Pv01	37469095	37473200
Pod1.5Pv			Phvul.001G135700		P. vulgaris v2.1	780	Pv01	37480735	37481514
Pod1.5Pv			Phvul.001G135800	(1 of 3) PF01535//PF14432 - PPR repeat (PPR) // DYW family of nucleic acid deaminases (DYW_deaminase)	P. vulgaris v2.1	2001	Pv01	37509661	37511661
Pod1.5Pv			Phvul.001G135900		P. vulgaris v2.1	12245	Pv01	37512406	37524650
Pod1.5Pv			Phvul.001G136000		P. vulgaris v2.1	467	Pv01	37526208	37526674
Pod1.5Pv			Phvul.001G136100	(1 of 2) PTHR31241:SF3 - DEHYDRATION-RESPONSIVE ELEMENT-BINDING PROTEIN 2F	P. vulgaris v2.1	843	Pv01	37543614	37544456
Pod1.5Pv			Phvul.001G136200	(1 of 1) PTHR10887:SF366 - DNA-BINDING PROTEIN-RELATED	P. vulgaris v2.1	7305	Pv01	37545982	37553286
Pod1.5Pv			Phvul.001G136300	(1 of 2) PTHR22601:SF8 - OLIGOPEPTIDE TRANSPORTER 1-RELATED	P. vulgaris v2.1	3035	Pv01	37566435	37569469
Pod1.5Pv			Phvul.001G136400	(1 of 1) 6.3.4.4 - Adenylosuccinate synthase / Succinoadenylic kinosynthetase	P. vulgaris v2.1	3117	Pv01	37574965	37578081
Pod1.5Pv			Phvul.001G136500		P. vulgaris v2.1	1666	Pv01	37602055	37603720
Pod1.5Pv			Phvul.001G136600	(1 of 3) K13523 - lysophosphatidic acid acyltransferase / lysophosphatidylinositol acyltransferase (AGPAT3_4)	P. vulgaris v2.1	9763	Pv01	37622183	37631945
Pod1.5Pv			Phvul.001G136700	(1 of 6) PTHR10593//PTHR10593:SF41 - SERINE/THREONINE-PROTEIN KINASE RIO // SUBFAMILY NOT NAMED	P. vulgaris v2.1	2626	Pv01	37662912	37665537
Pod1.5Pv			Phvul.001G136800		P. vulgaris v2.1	396	Pv01	37709619	37710014
Pod1.5Pv			Phvul.001G136900		P. vulgaris v2.1	207	Pv01	37723540	37723746
Pod1.5Pv			Phvul.001G137000	(1 of 4) PTHR24362:SF258 - SERINE/THREONINE-PROTEIN KINASE NEK5	P. vulgaris v2.1	7237	Pv01	37727447	37734683
Pod1.5Pv			Phvul.001G137100	(1 of 4) PTHR34672:SF2 - ARABINOGALACTAN PEPTIDE 23-RELATED	P. vulgaris v2.1	177	Pv01	37727831	37728007
Pod1.5Pv			Phvul.001G137200	(1 of 2) K09529 - DnaJ homolog subfamily C member 9 (DNAJC9)	P. vulgaris v2.1	2957	Pv01	37737211	37740167
Pod1.5Pv			Phvul.001G137300	(1 of 43) PF00069//PF00560//PF08263//PF13855 - Protein kinase domain (Pkinase) // Leucine Rich Repeat (LRR_1) // Leucine rich repeat N-terminal domain (LRRNT_2) // Leucine rich repeat (LRR_8)	P. vulgaris v2.1	3738	Pv01	37764307	37768044
Pod1.5Pv			Phvul.001G137400		P. vulgaris v2.1	609	Pv01	37773830	37774438
Pod1.5Pv			Phvul.001G137500	(1 of 17) K09285 - AP2-like factor, ANT lineage (OVM, ANT)	P. vulgaris v2.1	3584	Pv01	37797424	37801007
Pod1.5Pv			Phvul.001G137600	(1 of 1) PTHR32467:SF22 - AP2-LIKE ETHYLENE-RESPONSIVE TRANSCRIPTION FACTOR PLT1	P. vulgaris v2.1	1002	Pv01	37812250	37813251
Pod1.5Pv			Phvul.001G137700	(1 of 1) PTHR31344:SF4 - NUCLEOLAR PROTEIN GAR2-LIKE PROTEIN	P. vulgaris v2.1	6178	Pv01	37816444	37822621
Pod1.5Pv			Phvul.001G138000	(1 of 1) 3.2.1.82 - Exo-poly-alpha-galacturonosidase / Exopolygalacturanosidase	P. vulgaris v2.1	3418	Pv01	37855215	37858632
Pod1.5Pv			Phvul.001G138100	(1 of 2) 4.6.1.16 - tRNA-intron lyase / tRNA splicing endonuclease	P. vulgaris v2.1	729	Pv01	37860279	37861007
Pod1.5Pv			Phvul.001G138125	(1 of 7) PTHR13634 - RIBOSOME BIOGENESIS PROTEIN BRIX	P. vulgaris v2.1	5282	Pv01	37861892	37867173
Pod1.5Pv			Phvul.001G137900	(1 of 4) K14820 - ribosome biogenesis protein BRX1 (BRX1, BRIX1)	P. vulgaris v2.1	4036	Pv01	37873063	37877098
Pod1.5Pv			Phvul.001G137925	(1 of 4) PTHR31319:SF10 - ZINC FINGER PROTEIN CONSTANS-RELATED	P. vulgaris v2.1	904	Pv01	37880870	37881773
Pod1.5Pv			Phvul.001G137800	(1 of 7) PTHR13634 - RIBOSOME BIOGENESIS PROTEIN BRIX	P. vulgaris v2.1	7363	Pv01	37887155	37894517
Pod1.6Pv			Phvul.001G137825	(1 of 2) 4.6.1.16 - tRNA-intron lyase / tRNA splicing endonuclease	P. vulgaris v2.1	729	Pv01	37900776	37901504
Pod1.6Pv			Phvul.001G138200	(1 of 2) PTHR12565:SF112 - TRANSCRIPTION FACTOR BHLH48-RELATED	P. vulgaris v2.1	10883	Pv01	37904867	37915749
Pod1.6Pv			Phvul.001G138300		P. vulgaris v2.1	1170	Pv01	37909385	37910554
Pod1.6Pv			Phvul.001G138400	(1 of 6) PTHR12290 - CORNICHON-RELATED	P. vulgaris v2.1	6240	Pv01	37949626	37955865
Pod1.6Pv			Phvul.001G138500	(1 of 1) PTHR27008:SF41 - LEUCINE-RICH REPEAT PROTEIN KINASE-LIKE PROTEIN	P. vulgaris v2.1	3738	Pv01	37960764	37964501
Pod1.6Pv			Phvul.001G138600	(1 of 2) PTHR16223:SF29 - TRANSCRIPTION FACTOR BHLH117-RELATED	P. vulgaris v2.1	2926	Pv01	37974644	37977569
Pod1.6Pv			Phvul.001G138700		P. vulgaris v2.1	1363	Pv01	37984374	37985736
Pod1.6Pv			Phvul.001G138800		P. vulgaris v2.1	570	Pv01	38008182	38008751
Pod1.6Pv			Phvul.001G138900	(1 of 14) 1.14.13.28 - 3,9-dihydroxypterocarpan 6A-monooxygenase / 3,9-dihydroxypterocarpan 6A-hydroxylase	P. vulgaris v2.1	3168	Pv01	38029586	38032753
Pod1.6Pv			Phvul.001G139000	(1 of 4) PTHR24298:SF125 - CYTOCHROME P450, FAMILY 712, SUBFAMILY A, POLYPEPTIDE 1	P. vulgaris v2.1	1882	Pv01	38068963	38070844
Pod1.6Pv			Phvul.001G139100	(1 of 4) PTHR24298:SF125 - CYTOCHROME P450, FAMILY 712, SUBFAMILY A, POLYPEPTIDE 1	P. vulgaris v2.1	1777	Pv01	38091043	38092819
Pod1.6Pv			Phvul.001G139200	(1 of 4) PTHR24298:SF125 - CYTOCHROME P450, FAMILY 712, SUBFAMILY A, POLYPEPTIDE 1	P. vulgaris v2.1	995	Pv01	38110389	38111383
Pod1.6Pv			Phvul.001G139250	(1 of 1) PF00067//PF00118 - Cytochrome P450 (p450) // TCP-1/cpn60 chaperonin family (Cpn60_TCP1)	P. vulgaris v2.1	2048	Pv01	38112176	38114223
Pod1.6Pv			Phvul.001G139300	(1 of 2) PTHR10106:SF21 - TRANSMEMBRANE ASCORBATE FERRIREDUCTASE 2-RELATED	P. vulgaris v2.1	527	Pv01	38114938	38115464
Pod1.6Pv			Phvul.001G139400	(1 of 4) PTHR24298:SF125 - CYTOCHROME P450, FAMILY 712, SUBFAMILY A, POLYPEPTIDE 1	P. vulgaris v2.1	1936	Pv01	38120127	38122062
Pod1.6Pv			Phvul.001G139500	(1 of 14) 1.14.13.28 - 3,9-dihydroxypterocarpan 6A-monooxygenase / 3,9-dihydroxypterocarpan 6A-hydroxylase	P. vulgaris v2.1	1996	Pv01	38129083	38131078
Pod1.6Pv			Phvul.001G139600	(1 of 6) PTHR24298:SF129 - CYTOCHROME P450	P. vulgaris v2.1	2743	Pv01	38131769	38134511
Pod1.6Pv			Phvul.001G139700	(1 of 5) 2.5.1.29 - Geranylgeranyl diphosphate synthase / Geranylgeranyl-PP synthetase	P. vulgaris v2.1	1367	Pv01	38135061	38136427
Pod1.6Pv			Phvul.001G139800	(1 of 1) KOG1551 - Uncharacterized conserved protein	P. vulgaris v2.1	4003	Pv01	38140381	38144383
Pod1.6Pv			Phvul.001G139900	(1 of 3) K02969 - small subunit ribosomal protein S20e (RP-S20e, RPS20)	P. vulgaris v2.1	1782	Pv01	38148011	38149792
Pod1.6Pv			Phvul.001G140000	(1 of 6) PTHR27000:SF136 - POLYGALACTURONASE INHIBITOR 1-RELATED	P. vulgaris v2.1	999	Pv01	38150770	38151768
Pod1.6Pv			Phvul.001G140100	(1 of 1) PTHR22952//PTHR22952:SF151 - CAMP-RESPONSE ELEMENT BINDING PROTEIN-RELATED // SUBFAMILY NOT NAMED	P. vulgaris v2.1	7117	Pv01	38174055	38181171
Pod1.6Pv			Phvul.001G140200	(1 of 3) PTHR10024:SF243 - ANTHRANILATE PHOSPHORIBOSYLTRANSFERASE-LIKE PROTEIN	P. vulgaris v2.1	3884	Pv01	38213998	38217881
Pod1.6Pv			Phvul.001G140300	(1 of 2) K16810 - TBCC domain-containing protein 1 (TBCCD1)	P. vulgaris v2.1	11847	Pv01	38240939	38252785
Pod1.6Pv			Phvul.001G140500	(1 of 2) K16810 - TBCC domain-containing protein 1 (TBCCD1)	P. vulgaris v2.1	8005	Pv01	38258196	38266200
Pod1.6Pv			Phvul.001G140600	(1 of 1) PTHR31321:SF8 - PECTINESTERASE 8-RELATED	P. vulgaris v2.1	1899	Pv01	38268301	38270199
Pod1.6Pv			Phvul.001G140700	(1 of 2) PTHR12231:SF111 - MATRIX-REMODELING-ASSOCIATED PROTEIN 8	P. vulgaris v2.1	2858	Pv01	38280066	38282923
Pod1.6Pv			Phvul.001G140800	(1 of 1) PTHR14110:SF4 - OUTER ENVELOPE PORE PROTEIN 16-3, CHLOROPLASTIC/MITOCHONDRIAL	P. vulgaris v2.1	4559	Pv01	38284111	38288669
Pod1.6Pv			Phvul.001G140900	(1 of 2) PTHR27001:SF8 - PROTEIN STRUBBELIG-RECEPTOR FAMILY 2	P. vulgaris v2.1	3332	Pv01	38292769	38296100
Pod1.6Pv			Phvul.001G141000	(1 of 23) PF03110 - SBP domain (SBP)	P. vulgaris v2.1	4283	Pv01	38299114	38303396
Pod1.6Pv			Phvul.001G141100	(1 of 1) PTHR34055:SF4 - EXPRESSED PROTEIN	P. vulgaris v2.1	1992	Pv01	38330338	38332329
Pod1.6Pv			Phvul.001G141200	(1 of 1) PTHR13068:SF38 - MITOCHONDRIAL TRANSCRIPTION TERMINATION FACTOR FAMILY PROTEIN	P. vulgaris v2.1	2774	Pv01	38335736	38338509
Pod1.6Pv			Phvul.001G141300	(1 of 2) KOG0148//KOG4205 - Apoptosis-promoting RNA-binding protein TIA-1/TIAR (RRM superfamily) // RNA-binding protein musashi/mRNA cleavage and polyadenylation factor I complex, subunit HRP1	P. vulgaris v2.1	3838	Pv01	38360525	38364362
Pod1.6Pv			Phvul.001G141400		P. vulgaris v2.1	863	Pv01	38370354	38371216
Pod1.6Pv			Phvul.001G141500	(1 of 36) PF05553 - Cotton fibre expressed protein (DUF761)	P. vulgaris v2.1	588	Pv01	38381131	38381718
Pod1.6Pv			Phvul.001G141550		P. vulgaris v2.1	360	Pv01	38407435	38407794
Pod1.6Pv			Phvul.001G141600	(1 of 4) PTHR31314:SF7 - MYB-LIKE HTH TRANSCRIPTIONAL REGULATOR FAMILY PROTEIN	P. vulgaris v2.1	2976	Pv01	38447267	38450242
Pod1.6Pv			Phvul.001G141700	(1 of 4) PTHR31314:SF7 - MYB-LIKE HTH TRANSCRIPTIONAL REGULATOR FAMILY PROTEIN	P. vulgaris v2.1	2586	Pv01	38456943	38459528
Pod1.6Pv			Phvul.001G141800	(1 of 2) PF08743 - Nse4 C-terminal (Nse4_C)	P. vulgaris v2.1	2227	Pv01	38470871	38473097
Pod1.6Pv			Phvul.001G141900	(1 of 2) PTHR10288:SF5 - ZINC FINGER CCCH DOMAIN-CONTAINING PROTEIN 36-RELATED	P. vulgaris v2.1	3174	Pv01	38483155	38486328
Pod1.6Pv			Phvul.001G142000	(1 of 3) PTHR33493:SF2 - LATE EMBRYOGENESIS ABUNDANT PROTEIN 4-5	P. vulgaris v2.1	877	Pv01	38493773	38494649
Pod1.6Pv			Phvul.001G142100	(1 of 2) 1.14.19.6 - Delta(12)-fatty-acid desaturase / Oleoyl-CoA Delta(12) desaturase	P. vulgaris v2.1	6047	Pv01	38509836	38515882
Pod1.6Pv			Phvul.001G142200	(1 of 2) K02328 - DNA polymerase delta subunit 2 (POLD2)	P. vulgaris v2.1	6144	Pv01	38528656	38534799
Pod1.6Pv			Phvul.001G142300		P. vulgaris v2.1	1306	Pv01	38535663	38536968
Pod1.6Pv			Phvul.001G142400	(1 of 2) PTHR13832:SF239 - PROTEIN PHOSPHATASE 2C 68-RELATED	P. vulgaris v2.1	2402	Pv01	38545272	38547673
Pod1.6Pv			Phvul.001G142500	(1 of 1) PTHR11937//PTHR11937:SF210 - ACTIN // SUBFAMILY NOT NAMED	P. vulgaris v2.1	2796	Pv01	38549480	38552275
Pod1.6Pv			Phvul.001G142600	(1 of 98) PF00226 - DnaJ domain (DnaJ)	P. vulgaris v2.1	3174	Pv01	38565259	38568432
Pod1.6Pv			Phvul.001G142700	(1 of 2) 3.6.1.18 - FAD diphosphatase / FAD pyrophosphatase	P. vulgaris v2.1	4494	Pv01	38568807	38573300
Pod1.6Pv			Phvul.001G142750	(1 of 1) PTHR11562:SF23 - METAL TOLERANCE PROTEIN C2	P. vulgaris v2.1	5805	Pv01	38584393	38590197
Pod1.6Pv			Phvul.001G142800	(1 of 1) PTHR32410:SF152 - C1 DOMAIN-CONTAINING PROTEIN-RELATED	P. vulgaris v2.1	1695	Pv01	38591681	38593375
Pod1.6Pv			Phvul.001G142900	(1 of 1) PTHR13871//PTHR13871:SF36 - THIOREDOXIN // SUBFAMILY NOT NAMED	P. vulgaris v2.1	2354	Pv01	38603287	38605640
Pod1.6Pv			Phvul.001G143000	(1 of 15) PF08879 - WRC (WRC)	P. vulgaris v2.1	2774	Pv01	38614118	38616891
Pod1.6Pv			Phvul.001G143100	(1 of 3) PTHR33493:SF2 - LATE EMBRYOGENESIS ABUNDANT PROTEIN 4-5	P. vulgaris v2.1	826	Pv01	38642006	38642831
Pod1.6Pv			Phvul.001G143200	(1 of 2) K02328 - DNA polymerase delta subunit 2 (POLD2)	P. vulgaris v2.1	5839	Pv01	38656211	38662049
Pod1.6Pv			Phvul.001G143300	(1 of 3) PTHR31388:SF8 - PEROXIDASE 53-RELATED	P. vulgaris v2.1	2007	Pv01	38675423	38677429
Pod1.6Pv			Phvul.001G143400	(1 of 1) PTHR12313:SF14 - E3 UBIQUITIN-PROTEIN LIGASE RMA1-RELATED	P. vulgaris v2.1	2437	Pv01	38685592	38688028
Pod1.6Pv			Phvul.001G143500	(1 of 1) PTHR24326:SF243 - HOMEOBOX-LEUCINE ZIPPER PROTEIN HAT14	P. vulgaris v2.1	1599	Pv01	38707130	38708728
Pod1.6Pv			Phvul.001G143600	(1 of 2) PTHR32285:SF22 - PROTEIN TRICHOME BIREFRINGENCE-RELATED	P. vulgaris v2.1	3162	Pv01	38715838	38718999
Pod1.6Pv			Phvul.001G143700	(1 of 1) PTHR10438:SF283 - THIOREDOXIN-LIKE 3-1, CHLOROPLASTIC	P. vulgaris v2.1	1761	Pv01	38741564	38743324
Pod1.6Pv			Phvul.001G143800	(1 of 2) PTHR13009 - HEAT SHOCK PROTEIN 90 HSP90 CO-CHAPERONE AHA-1	P. vulgaris v2.1	1743	Pv01	38746987	38748729
Pod1.6Pv			Phvul.001G143900	(1 of 1) K03652 - DNA-3-methyladenine glycosylase (MPG)	P. vulgaris v2.1	2824	Pv01	38761313	38764136
Pod1.6Pv			Phvul.001G144000	(1 of 1) K16570 - gamma-tubulin complex component 3 (TUBGCP3, GCP3)	P. vulgaris v2.1	4752	Pv01	38766094	38770845
Pod1.6Pv			Phvul.001G144300		P. vulgaris v2.1	7986	Pv01	38795762	38803747
Pod1.6Pv			Phvul.001G144400		P. vulgaris v2.1	1836	Pv01	38809479	38811314
Pod1.6Pv			Phvul.001G144500		P. vulgaris v2.1	453	Pv01	38838157	38838609
Pod1.6Pv			Phvul.001G144600	(1 of 2) PTHR24115:SF70 - KINESIN-RELATED PROTEIN 11	P. vulgaris v2.1	19645	Pv01	38862251	38881895
Pod1.6Pv			Phvul.001G144700	(1 of 1) PTHR12897 - COLON CANCER-ASSOCIATED PROTEIN MIC1	P. vulgaris v2.1	12364	Pv01	38890801	38903164
Pod1.6Pv			Phvul.001G144800		P. vulgaris v2.1	1134	Pv01	38901438	38902571
Pod1.6Pv			Phvul.001G144900		P. vulgaris v2.1	870	Pv01	38952474	38953343
Pod1.6Pv			Phvul.001G145000	(1 of 10) PTHR21495:SF71 - DIRIGENT PROTEIN 1-RELATED	P. vulgaris v2.1	579	Pv01	38968769	38969347
Pod1.6Pv			Phvul.001G145100	(1 of 10) PTHR21495:SF71 - DIRIGENT PROTEIN 1-RELATED	P. vulgaris v2.1	795	Pv01	38976134	38976928
Pod1.6Pv			Phvul.001G145200	(1 of 10) PTHR21495:SF71 - DIRIGENT PROTEIN 1-RELATED	P. vulgaris v2.1	579	Pv01	38985654	38986232
Pod1.6Pv			Phvul.001G145300	(1 of 10) PTHR21495:SF71 - DIRIGENT PROTEIN 1-RELATED	P. vulgaris v2.1	1259	Pv01	39008950	39010208
Pod1.6Pv			Phvul.001G145400		P. vulgaris v2.1	984	Pv01	39060558	39061541
Pod1.6Pv			Phvul.001G145500	(1 of 10) PTHR21495:SF71 - DIRIGENT PROTEIN 1-RELATED	P. vulgaris v2.1	558	Pv01	39062907	39063464
Pod1.6Pv			Phvul.001G145600	(1 of 10) PTHR21495:SF71 - DIRIGENT PROTEIN 1-RELATED	P. vulgaris v2.1	990	Pv01	39112918	39113907
Pod1.6Pv			Phvul.001G145700	(1 of 10) PTHR21495:SF71 - DIRIGENT PROTEIN 1-RELATED	P. vulgaris v2.1	900	Pv01	39197886	39198785
Pod1.6Pv			Phvul.001G145800	(1 of 10) PTHR21495:SF71 - DIRIGENT PROTEIN 1-RELATED	P. vulgaris v2.1	1014	Pv01	39210683	39211696
Pod1.6Pv			Phvul.001G145900	(1 of 10) PTHR21495:SF71 - DIRIGENT PROTEIN 1-RELATED	P. vulgaris v2.1	648	Pv01	39230611	39231258
Pod1.6Pv			Phvul.001G146000	(1 of 29) PF01535//PF12854//PF13041 - PPR repeat (PPR) // PPR repeat (PPR_1) // PPR repeat family (PPR_2)	P. vulgaris v2.1	2695	Pv01	39261878	39264572
Pod1.6Pv			Phvul.001G146100	(1 of 14) K11251 - histone H2A (H2A)	P. vulgaris v2.1	828	Pv01	39264728	39265555
Pod1.6Pv			Phvul.001G146200	(1 of 2) PTHR31996:SF2 - COILED-COIL DOMAIN-CONTAINING PROTEIN 115	P. vulgaris v2.1	3615	Pv01	39275501	39279115
Pod1.6Pv			Phvul.001G146300	(1 of 3) K14493 - gibberellin receptor GID1 (GID1)	P. vulgaris v2.1	2811	Pv01	39286912	39289722
Pod1.6Pv			Phvul.001G146400	(1 of 466) PF13041 - PPR repeat family (PPR_2)	P. vulgaris v2.1	3357	Pv01	39297287	39300643
Pod1.6Pv			Phvul.001G146500	(1 of 2) PTHR26312:SF81 - PHOTOSYSTEM I ASSEMBLY PROTEIN YCF3	P. vulgaris v2.1	249	Pv01	39301519	39301767
Pod1.6Pv			Phvul.001G146600	(1 of 20) PF08263//PF13855 - Leucine rich repeat N-terminal domain (LRRNT_2) // Leucine rich repeat (LRR_8)	P. vulgaris v2.1	1176	Pv01	39315724	39316899
Pod1.6Pv			Phvul.001G146700	(1 of 2) PTHR13268:SF2 - AUTOPHAGY-RELATED PROTEIN 18G	P. vulgaris v2.1	6471	Pv01	39328927	39335397
Pod1.6Pv			Phvul.001G146800	(1 of 2) PTHR27001:SF54 - RECEPTOR-LIKE CYTOPLASMIC KINASE VIA5	P. vulgaris v2.1	2876	Pv01	39341584	39344459
Pod1.6Pv			Phvul.001G146900	(1 of 3) PTHR27006:SF36 - LRR RECEPTOR-LIKE SERINE/THREONINE-PROTEIN KINASE RKF3-RELATED	P. vulgaris v2.1	2288	Pv01	39352831	39355118
Pod1.6Pv			Phvul.001G147001	(1 of 3) PTHR27006:SF36 - LRR RECEPTOR-LIKE SERINE/THREONINE-PROTEIN KINASE RKF3-RELATED	P. vulgaris v2.1	1980	Pv01	39375532	39377511
Pod1.6Pv			Phvul.001G147100	(1 of 2) PTHR23500:SF112 - SUGAR TRANSPORTER ERD6-LIKE 7	P. vulgaris v2.1	4591	Pv01	39404444	39409034
Pod1.6Pv			Phvul.001G147200	(1 of 2) PTHR23500:SF112 - SUGAR TRANSPORTER ERD6-LIKE 7	P. vulgaris v2.1	4377	Pv01	39416335	39420711
Pod1.6Pv			Phvul.001G147300	(1 of 11) K14487 - auxin responsive GH3 gene family (GH3)	P. vulgaris v2.1	2907	Pv01	39420815	39423721
Pod1.6Pv			Phvul.001G147400	(1 of 3) PTHR14859 - CALCOFLUOR WHITE HYPERSENSITIVE PROTEIN PRECURSOR	P. vulgaris v2.1	3040	Pv01	39427085	39430124
Pod1.6Pv			Phvul.001G147500	(1 of 1) PTHR36359:SF1 - RESISTANCE TO PHYTOPHTHORA 1 PROTEIN	P. vulgaris v2.1	2056	Pv01	39443836	39445891
Pod1.6Pv			Phvul.001G147600	(1 of 1) K03679 - exosome complex component RRP4 (RRP4, EXOSC2)	P. vulgaris v2.1	2071	Pv01	39446787	39448857
Pod1.6Pv			Phvul.001G147700	(1 of 3) PTHR16019 - SYNAPSE-ASSOCIATED PROTEIN	P. vulgaris v2.1	1687	Pv01	39456387	39458073
Pod1.6Pv			Phvul.001G147800	(1 of 2) PTHR31447:SF2 - OXIDOREDUCTASE, 2OG-FE(II) OXYGENASE FAMILY PROTEIN	P. vulgaris v2.1	6709	Pv01	39458856	39465564
Pod1.6Pv			Phvul.001G147900		P. vulgaris v2.1	660	Pv01	39480138	39480797
Pod1.6Pv			Phvul.001G148000		P. vulgaris v2.1	423	Pv01	39508777	39509199
Pod1.6Pv			Phvul.001G148100		P. vulgaris v2.1	402	Pv01	39512217	39512618
Pod1.6Pv			Phvul.001G148200	(1 of 1) PTHR23115//PTHR23115:SF155 - TRANSLATION FACTOR // SUBFAMILY NOT NAMED	P. vulgaris v2.1	4195	Pv01	39522442	39526636
Pod1.6Pv			Phvul.001G148300		P. vulgaris v2.1	4365	Pv01	39527768	39532132
Pod1.6Pv			Phvul.001G148400	(1 of 12) K10523 - speckle-type POZ protein (SPOP)	P. vulgaris v2.1	4427	Pv01	39533464	39537890
Pod1.6Pv			Phvul.001G148500	(1 of 1) K12621 - U6 snRNA-associated Sm-like protein LSm2 (LSM2)	P. vulgaris v2.1	2563	Pv01	39543360	39545922
Pod1.6Pv			Phvul.001G148600		P. vulgaris v2.1	9441	Pv01	39550592	39560032
Pod1.6Pv			Phvul.001G148700	(1 of 4) 3.2.1.68 - Isoamylase / Debranching enzyme	P. vulgaris v2.1	2598	Pv01	39560988	39563585
Pod1.6Pv			Phvul.001G148800	(1 of 1) PTHR13018:SF29 - ERD (EARLY-RESPONSIVE TO DEHYDRATION STRESS) FAMILY PROTEIN	P. vulgaris v2.1	9820	Pv01	39567137	39576956
Pod1.6Pv			Phvul.001G148900	(1 of 2) PTHR12550:SF5 - HUA2-LIKE PROTEIN 2-RELATED	P. vulgaris v2.1	14241	Pv01	39584442	39598682
Pod1.6Pv			Phvul.001G149000	(1 of 2) PTHR11592:SF17 - GLUTATHIONE PEROXIDASE 4-RELATED	P. vulgaris v2.1	2980	Pv01	39601913	39604892
Pod1.6Pv			Phvul.001G149100	(1 of 2) PTHR33102:SF11 - DVL14-RELATED	P. vulgaris v2.1	475	Pv01	39617511	39617985
Pod1.6Pv			Phvul.001G149200	(1 of 1) PTHR12064//PTHR12064:SF33 - ANCIENT CONSERVED DOMAIN PROTEIN-RELATED // SUBFAMILY NOT NAMED	P. vulgaris v2.1	6050	Pv01	39619652	39625701
Pod1.6Pv			Phvul.001G149300		P. vulgaris v2.1	456	Pv01	39629394	39629849
Pod1.6Pv			Phvul.001G149400	(1 of 2) PTHR11088:SF30 - ADENYLATE ISOPENTENYLTRANSFERASE 3, CHLOROPLASTIC	P. vulgaris v2.1	1199	Pv01	39644723	39645921
Pod1.6Pv			Phvul.001G149500	(1 of 7) PTHR13683:SF268 - EUKARYOTIC ASPARTYL PROTEASE FAMILY PROTEIN	P. vulgaris v2.1	1610	Pv01	39653605	39655214
Pod1.6Pv			Phvul.001G149600	(1 of 2) K13917 - mRNA-capping enzyme (RNGTT)	P. vulgaris v2.1	10721	Pv01	39655404	39666124
Pod1.6Pv			Phvul.001G149700	(1 of 2) K11087 - small nuclear ribonucleoprotein D1 (SNRPD1, SMD1)	P. vulgaris v2.1	6427	Pv01	39677762	39684188
Pod1.6Pv			Phvul.001G149800		P. vulgaris v2.1	593	Pv01	39685299	39685891
Pod1.6Pv			Phvul.001G149900		P. vulgaris v2.1	3952	Pv01	39690622	39694573
Pod1.6Pv			Phvul.001G150000	(1 of 2) PTHR32285:SF65 - PROTEIN TRICHOME BIREFRINGENCE-LIKE 10-RELATED	P. vulgaris v2.1	4003	Pv01	39705566	39709568
Pod1.6Pv			Phvul.001G150100	(1 of 85) PF01657 - Salt stress response/antifungal (Stress-antifung)	P. vulgaris v2.1	405	Pv01	39710768	39711172
Pod1.6Pv			Phvul.001G150200	(1 of 7) PF13515 - Fusaric acid resistance protein-like (FUSC_2)	P. vulgaris v2.1	1874	Pv01	39712723	39714596
Pod1.6Pv			Phvul.001G150300	(1 of 2) PTHR11514:SF28 - TRANSCRIPTION FACTOR TT8	P. vulgaris v2.1	14032	Pv01	39775881	39789912
Pod1.6Pv			Phvul.001G150400	(1 of 1) PTHR15681:SF1 - MAD2L1-BINDING PROTEIN	P. vulgaris v2.1	3771	Pv01	39790605	39794375
Pod1.6Pv			Phvul.001G150500	(1 of 1) PTHR10906:SF2 - PREPROTEIN TRANSLOCASE SUBUNIT SCY2, CHLOROPLASTIC	P. vulgaris v2.1	7546	Pv01	39807375	39814920
Pod1.6Pv			Phvul.001G150600		P. vulgaris v2.1	4345	Pv01	39816317	39820661
Pod1.6Pv			Phvul.001G150700	(1 of 3) K07870 - Ras homolog gene family, member T1 (RHOT1, ARHT1)	P. vulgaris v2.1	8598	Pv01	39829985	39838582
Pod1.6Pv			Phvul.001G150800	(1 of 11) PF11250 - Fantastic Four meristem regulator (FAF)	P. vulgaris v2.1	972	Pv01	39871752	39872723
Pod1.6Pv			Phvul.001G150900		P. vulgaris v2.1	2631	Pv01	39890807	39893437
Pod1.6Pv			Phvul.001G151000		P. vulgaris v2.1	2218	Pv01	39898945	39901162
Pod1.6Pv			Phvul.001G151100	(1 of 3) PTHR15615:SF20 - CYCLIN FAMILY PROTEIN-RELATED	P. vulgaris v2.1	2749	Pv01	39948936	39951684
Pod1.6Pv			Phvul.001G151200	(1 of 1) PTHR11089:SF36 - GTP-BINDING PROTEIN	P. vulgaris v2.1	4312	Pv01	39952241	39956552
Pod1.6Pv			Phvul.001G151300	(1 of 1) PF00514//PF00651//PF13646 - Armadillo/beta-catenin-like repeat (Arm) // BTB/POZ domain (BTB) // HEAT repeats (HEAT_2)	P. vulgaris v2.1	4641	Pv01	39961562	39966202
Pod1.6Pv			Phvul.001G151400	(1 of 2) PTHR32241:SF5 - INACTIVE PATATIN-LIKE PROTEIN 9-RELATED	P. vulgaris v2.1	1686	Pv01	40009593	40011278
Pod1.6Pv			Phvul.001G151500	(1 of 2) K02108 - F-type H+-transporting ATPase subunit a (ATPF0A, atpB)	P. vulgaris v2.1	210	Pv01	40014052	40014261
Pod1.6Pv			Phvul.001G151600	(1 of 2) PTHR34798:SF1 - TIC-LIKE PROTEIN	P. vulgaris v2.1	5450	Pv01	40029275	40034724
Pod1.7Pv	Edibility1.1SDP	Edibility1TUM	Phvul.001G196200	(1 of 1) PTHR12975 - TRANSPORT PROTEIN TRAPP	P. vulgaris v2.1	15839	Pv01	45570235	45586073
Pod1.7Pv	Edibility1.1SDP	Edibility1TUM	Phvul.001G196300	(1 of 4) PTHR19957:SF69 - SYNTAXIN-121-RELATED	P. vulgaris v2.1	1360	Pv01	45588195	45589554
Pod1.7Pv	Edibility1.1SDP	Edibility1TUM	Phvul.001G196400	(1 of 4) PTHR19957:SF69 - SYNTAXIN-121-RELATED	P. vulgaris v2.1	2251	Pv01	45597452	45599702
Pod1.7Pv	Edibility1.1SDP	Edibility1TUM	Phvul.001G196500	(1 of 1) PTHR10060:SF15 - DEOXYRIBONUCLEASE TATDN1-RELATED	P. vulgaris v2.1	11820	Pv01	45601139	45612958
Pod1.7Pv	Edibility1.1SDP	Edibility1TUM	Phvul.001G196700	(1 of 23) KOG0131 - Splicing factor 3b, subunit 4	P. vulgaris v2.1	3524	Pv01	45613554	45617077
Pod1.7Pv	Edibility1.1SDP	Edibility1TUM	Phvul.001G196800	(1 of 2) PTHR12632:SF7 - NUCLEAR TRANSCRIPTION FACTOR Y SUBUNIT A-10-RELATED	P. vulgaris v2.1	5676	Pv01	45618577	45624252
Pod1.7Pv	Edibility1.1SDP	Edibility1TUM	Phvul.001G196900	(1 of 1) PTHR11945:SF174 - PROTEIN AGAMOUS-LIKE 48-RELATED	P. vulgaris v2.1	1146	Pv01	45638939	45640084
Pod1.7Pv	Edibility1.1SDP	Edibility1TUM	Phvul.001G197000	(1 of 2) PTHR14155//PTHR14155:SF90 - RING FINGER DOMAIN-CONTAINING // SUBFAMILY NOT NAMED	P. vulgaris v2.1	780	Pv01	45646781	45647560
Pod1.7Pv	Edibility1.1SDP	Edibility1TUM	Phvul.001G197100	(1 of 1) PTHR10168:SF74 - ELECTRON CARRIER/ PROTEIN DISULFIDE OXIDOREDUCTASE-RELATED	P. vulgaris v2.1	1507	Pv01	45652759	45654265
Pod1.7Pv	Edibility1.1SDP	Edibility1TUM	Phvul.001G197200	(1 of 4) K11835 - ubiquitin carboxyl-terminal hydrolase 4/11/15 [EC:3.4.19.12] (USP4_11_15, UBP12)	P. vulgaris v2.1	7480	Pv01	45660187	45667666
Pod1.7Pv	Edibility1.1SDP	Edibility1TUM	Phvul.001G197300	(1 of 2) 4.1.2.25 - Dihydroneopterin aldolase / dihydropteridine glycolaldehyde-lyase	P. vulgaris v2.1	3418	Pv01	45669196	45672613
Pod1.7Pv	Edibility1.1SDP	Edibility1TUM	Phvul.001G197400	(1 of 2) PTHR34560:SF1 - POLYKETIDE CYCLASE/DEHYDRASE AND LIPID TRANSPORT SUPERFAMILY PROTEIN	P. vulgaris v2.1	5295	Pv01	45681198	45686492
Pod1.7Pv	Edibility1.1SDP	Edibility1TUM	Phvul.001G197500		P. vulgaris v2.1	2737	Pv01	45687967	45690703
Pod1.7Pv	Edibility1.1SDP	Edibility1TUM	Phvul.001G197700	(1 of 1) PTHR24349//PTHR24349:SF125 - SERINE/THREONINE-PROTEIN KINASE // SUBFAMILY NOT NAMED	P. vulgaris v2.1	3971	Pv01	45693571	45697541
Pod1.7Pv	Edibility1.1SDP	Edibility1TUM	Phvul.001G197800	(1 of 5) PTHR31358:SF10 - TARGETING PROTEIN FOR XKLP2-LIKE PROTEIN	P. vulgaris v2.1	3375	Pv01	45702612	45705986
Pod1.7Pv	Edibility1.1SDP	Edibility1TUM	Phvul.001G197900	(1 of 1) KOG1437 - Fasciclin and related adhesion glycoproteins	P. vulgaris v2.1	2879	Pv01	45710394	45713272
Pod1.7Pv	Edibility1.1SDP	Edibility1TUM	Phvul.001G198000	(1 of 1) PTHR22763//PTHR22763:SF19 - RING ZINC FINGER PROTEIN // SUBFAMILY NOT NAMED	P. vulgaris v2.1	4071	Pv01	45727485	45731555
Pod1.7Pv	Edibility1.1SDP	Edibility1TUM	Phvul.001G198100	(1 of 5) PTHR33264:SF5 - EXPRESSED PROTEIN-RELATED	P. vulgaris v2.1	1026	Pv01	45738480	45739505
Pod1.7Pv	Edibility1.1SDP	Edibility1TUM	Phvul.001G198200		P. vulgaris v2.1	738	Pv01	45745150	45745887
Pod1.7Pv	Edibility1.1SDP	Edibility1TUM	Phvul.001G198300	(1 of 4) K03363 - cell division cycle 20, cofactor of APC complex (CDC20)	P. vulgaris v2.1	2224	Pv01	45749016	45751239
Pod1.7Pv	Edibility1.1SDP	Edibility1TUM	Phvul.001G198400	(1 of 2) PTHR19241//PTHR19241:SF286 - ATP-BINDING CASSETTE TRANSPORTER // SUBFAMILY NOT NAMED	P. vulgaris v2.1	8157	Pv01	45754207	45762363
Pod1.7Pv	Edibility1.1SDP	Edibility1TUM	Phvul.001G198500	(1 of 1) PTHR12972 - DOWNSTREAM NEIGHBOR OF SON	P. vulgaris v2.1	6922	Pv01	45775399	45782320
Pod1.7Pv	Edibility1.1SDP	Edibility1TUM	Phvul.001G198600	(1 of 79) PF01535//PF13041//PF14432 - PPR repeat (PPR) // PPR repeat family (PPR_2) // DYW family of nucleic acid deaminases (DYW_deaminase)	P. vulgaris v2.1	1869	Pv01	45783032	45784900
Pod1.7Pv	Edibility1.1SDP	Edibility1TUM	Phvul.001G198700	(1 of 1) PTHR12480:SF21 - TRANSCRIPTION FACTOR JUMONJI, JMJC DOMAIN-CONTAINING PROTEIN	P. vulgaris v2.1	2640	Pv01	45785585	45788224
Pod1.7Pv	Edibility1.1SDP	Edibility1TUM	Phvul.001G198800	(1 of 2) PTHR31422:SF0 - F26K24.14 PROTEIN-RELATED	P. vulgaris v2.1	3212	Pv01	45790629	45793840
Pod1.7Pv	Edibility1.1SDP	Edibility1TUM	Phvul.001G198900	(1 of 2) PTHR23024:SF102 - CARBOXYLESTERASE 15-RELATED	P. vulgaris v2.1	2521	Pv01	45801545	45804065
Pod1.7Pv	Edibility1.1SDP	Edibility1TUM	Phvul.001G199000	(1 of 1) 1.1.2.4 - D-lactate dehydrogenase (cytochrome) / Lactic acid dehydrogenase	P. vulgaris v2.1	10471	Pv01	45808070	45818540
Pod1.7Pv	Edibility1.1SDP	Edibility1TUM	Phvul.001G199100	(1 of 3) K16275 - E3 ubiquitin-protein ligase BAH [EC:6.3.2.19] (BAH, NLA)	P. vulgaris v2.1	3447	Pv01	45820022	45823468
Pod1.7Pv	Edibility1.1SDP	Edibility1TUM	Phvul.001G199200	(1 of 1) PTHR10627//PTHR10627:SF43 - SCP160 // SUBFAMILY NOT NAMED	P. vulgaris v2.1	2015	Pv01	45829109	45831123
Pod1.7Pv	Edibility1.1SDP	Edibility1TUM	Phvul.001G199300	(1 of 1) PTHR22950:SF282 - AROMATIC AND NEUTRAL TRANSPORTER 1	P. vulgaris v2.1	2882	Pv01	45834897	45837778
Pod1.7Pv	Edibility1.1SDP	Edibility1TUM	Phvul.001G199400	(1 of 2) K02979 - small subunit ribosomal protein S28e (RP-S28e, RPS28)	P. vulgaris v2.1	1451	Pv01	45838972	45840422
Pod1.7Pv	Edibility1.1SDP	Edibility1TUM	Phvul.001G199500	(1 of 1) PTHR12323 - SR-RELATED CTD ASSOCIATED FACTOR 6	P. vulgaris v2.1	4194	Pv01	45841379	45845572
Pod1.7Pv	Edibility1.1SDP	Edibility1TUM	Phvul.001G199550		P. vulgaris v2.1	267	Pv01	45845781	45846047
Pod1.7Pv	Edibility1.1SDP	Edibility1TUM	Phvul.001G199600	(1 of 2) 3.4.17.11 - Glutamate carboxypeptidase / Carboxypeptidase G2	P. vulgaris v2.1	4698	Pv01	45847349	45852046
Pod1.7Pv	Edibility1.1SDP	Edibility1TUM	Phvul.001G199700		P. vulgaris v2.1	2552	Pv01	45852688	45855239
Pod1.7Pv	Edibility1.1SDP	Edibility1TUM	Phvul.001G199800	(1 of 11) PF00917 - MATH domain (MATH)	P. vulgaris v2.1	2020	Pv01	45855979	45857998
Pod1.7Pv	Edibility1.1SDP	Edibility1TUM	Phvul.001G199900	(1 of 1) 3.4.21.105//3.4.21.108 - HtrA2 peptidase / Serine proteinase OMI	P. vulgaris v2.1	13461	Pv01	45859946	45873406
Pod1.7Pv	Edibility1.1SDP	Edibility1TUM	Phvul.001G200000	(1 of 2) K03252 - translation initiation factor 3 subunit C (EIF3C)	P. vulgaris v2.1	4100	Pv01	45877156	45881255
Pod1.8Pv	Edibility1.2SDP		Phvul.001G226300	(1 of 123) PTHR24078 - DNAJ HOMOLOG SUBFAMILY C MEMBER	P. vulgaris v2.1	1320	Pv01	48090648	48091967
Pod1.8Pv	Edibility1.2SDP		Phvul.001G226400	(1 of 3) PTHR23316:SF22 - ARMADILLO/BETA-CATENIN-LIKE REPEATS-CONTAINING PROTEIN-RELATED	P. vulgaris v2.1	6290	Pv01	48095064	48101353
Pod1.8Pv	Edibility1.2SDP		Phvul.001G226500	(1 of 1) PTHR10071//PTHR10071:SF178 - TRANSCRIPTION FACTOR GATA GATA BINDING FACTOR // SUBFAMILY NOT NAMED	P. vulgaris v2.1	932	Pv01	48107137	48108068
Pod1.8Pv	Edibility1.2SDP		Phvul.001G226600	(1 of 2) PTHR13058 - THREE PRIME REPAIR EXONUCLEASE 1, 2	P. vulgaris v2.1	3737	Pv01	48111277	48115013
Pod1.8Pv	Edibility1.2SDP		Phvul.001G226700	(1 of 13) K10406 - kinesin family member C2/C3 (KIFC2_3)	P. vulgaris v2.1	5702	Pv01	48118658	48124359
Pod1.8Pv	Edibility1.2SDP		Phvul.001G226800	(1 of 3) PTHR13832:SF158 - PROTEIN PHOSPHATASE 2C 5-RELATED	P. vulgaris v2.1	3447	Pv01	48125663	48129109
Pod1.8Pv	Edibility1.2SDP		Phvul.001G226900	(1 of 65) PF13947 - Wall-associated receptor kinase galacturonan-binding (GUB_WAK_bind)	P. vulgaris v2.1	648	Pv01	48138076	48138723
Pod1.8Pv	Edibility1.2SDP		Phvul.001G227000	(1 of 3) PTHR22847:SF424 - TOPLESS-RELATED PROTEIN 2-RELATED	P. vulgaris v2.1	9397	Pv01	48140984	48150380
Pod1.8Pv	Edibility1.2SDP		Phvul.001G227100	(1 of 2) PTHR13832:SF198 - PROTEIN PHOSPHATASE 2C 34-RELATED	P. vulgaris v2.1	3244	Pv01	48154642	48157885
Pod1.8Pv	Edibility1.2SDP		Phvul.001G227200	(1 of 1) PTHR33905:SF1 - CST COMPLEX SUBUNIT TEN1	P. vulgaris v2.1	3757	Pv01	48163453	48167209
Pod1.8Pv	Edibility1.2SDP		Phvul.001G227300	(1 of 6) PTHR32468:SF26 - CATION/H(+) ANTIPORTER 15	P. vulgaris v2.1	2606	Pv01	48169132	48171737
Pod1.8Pv	Edibility1.2SDP		Phvul.001G227400		P. vulgaris v2.1	1778	Pv01	48175584	48177361
Pod1.8Pv	Edibility1.2SDP		Phvul.001G227500	(1 of 19) PF01535//PF13041//PF13812//PF14432 - PPR repeat (PPR) // PPR repeat family (PPR_2) // Pentatricopeptide repeat domain (PPR_3) // DYW family of nucleic acid deaminases (DYW_deaminase)	P. vulgaris v2.1	1917	Pv01	48180217	48182133
Pod1.8Pv	Edibility1.2SDP		Phvul.001G227600	(1 of 1) K07179 - RIO kinase 2 (RIOK2)	P. vulgaris v2.1	5604	Pv01	48183827	48189430
Pod1.8Pv	Edibility1.2SDP		Phvul.001G227700	(1 of 7) PTHR14326 - TARGETING PROTEIN FOR XKLP2	P. vulgaris v2.1	3294	Pv01	48191915	48195208
Pod1.8Pv			Phvul.001G227800	(1 of 1) K02258 - cytochrome c oxidase assembly protein subunit 11 (COX11)	P. vulgaris v2.1	4174	Pv01	48202343	48206516
Pod1.8Pv			Phvul.001G227900	(1 of 287) PF00249 - Myb-like DNA-binding domain (Myb_DNA-binding)	P. vulgaris v2.1	6673	Pv01	48234866	48241538
Pod1.8Pv			Phvul.001G228000		P. vulgaris v2.1	2784	Pv01	48245058	48247841
Pod1.8Pv			Phvul.001G228100	(1 of 5) PTHR22604:SF132 - NAD(P)-BINDING ROSSMANN-FOLD SUPERFAMILY PROTEIN	P. vulgaris v2.1	1839	Pv01	48249780	48251618
Pod1.8Pv			Phvul.001G228200	(1 of 1) PTHR10527:SF5 - FI07923P	P. vulgaris v2.1	3956	Pv01	48254197	48258152
Pod1.8Pv			Phvul.001G228400		P. vulgaris v2.1	2644	Pv01	48267647	48270290
Pod1.8Pv			Phvul.001G228500	(1 of 2) PTHR22849:SF43 - U-BOX DOMAIN-CONTAINING PROTEIN 54-RELATED	P. vulgaris v2.1	1661	Pv01	48272181	48273841
Pod1.8Pv			Phvul.001G228600	(1 of 8) PTHR11945:SF183 - AGAMOUS-LIKE MADS-BOX PROTEIN AGL80-RELATED	P. vulgaris v2.1	714	Pv01	48275272	48275985
Pod1.8Pv			Phvul.001G228700	(1 of 1) K06171 - nicastrin (NCSTN)	P. vulgaris v2.1	7502	Pv01	48278418	48285919
Pod1.8Pv			Phvul.001G228800	(1 of 1) PTHR33538:SF2 - PROTEIN GAMETE EXPRESSED 1	P. vulgaris v2.1	4225	Pv01	48287532	48291756
Pod1.8Pv			Phvul.001G228900	(1 of 2) K12948 - signal peptidase complex subunit 3 (SPCS3, SPC3)	P. vulgaris v2.1	1986	Pv01	48295651	48297636
Pod1.8Pv			Phvul.001G229000	(1 of 1) K03934 - NADH dehydrogenase (ubiquinone) Fe-S protein 1 (NDUFS1)	P. vulgaris v2.1	6365	Pv01	48299773	48306137
Pod1.8Pv			Phvul.001G229100	(1 of 1) PTHR28620:SF1 - PROTEIN F25B4.8, ISOFORM A	P. vulgaris v2.1	1722	Pv01	48306718	48308439
Pod1.8Pv			Phvul.001G229200	(1 of 2) PTHR13683:SF327 - ASPARTYL PROTEASE FAMILY PROTEIN	P. vulgaris v2.1	1846	Pv01	48319392	48321237
Pod1.8Pv			Phvul.001G229300	(1 of 1) PTHR19959:SF159 - TETRATRICOPEPTIDE REPEAT DOMAIN-CONTAINING PROTEIN	P. vulgaris v2.1	13454	Pv01	48328123	48341576
Pod1.8Pv			Phvul.001G229400		P. vulgaris v2.1	799	Pv01	48342265	48343063
Pod1.8Pv			Phvul.001G229500	(1 of 5) K01915 - glutamine synthetase (glnA, GLUL)	P. vulgaris v2.1	3877	Pv01	48344417	48348293
Pod4.1Pv			Phvul.004G095500	(1 of 2) PTHR21654:SF11 - F16F4.11 PROTEIN	P. vulgaris v2.1	3420	Pv04	15201865	15205284
Pod4.1Pv			Phvul.004G095600	(1 of 1) K10844 - DNA excision repair protein ERCC-2 (ERCC2, XPD)	P. vulgaris v2.1	7807	Pv04	15283184	15290990
Pod4.1Pv			Phvul.004G095700	(1 of 2) K12622 - U6 snRNA-associated Sm-like protein LSm3 (LSM3)	P. vulgaris v2.1	2991	Pv04	15292611	15295601
Pod4.1Pv			Phvul.004G095800	(1 of 5) 3.1.3.11 - Fructose-bisphosphatase / Hexose diphosphatase	P. vulgaris v2.1	6290	Pv04	15298180	15304469
Pod4.2Pv			Phvul.004G103500	(1 of 3) PTHR23074//PTHR23074:SF98 - AAA ATPASE // SUBFAMILY NOT NAMED	P. vulgaris v2.1	929	Pv04	33261802	33262730
Pod4.2Pv			Phvul.004G103400	(1 of 66) PF00225 - Kinesin motor domain (Kinesin)	P. vulgaris v2.1	1473	Pv04	33312113	33313585
Pod4.2Pv			Phvul.004G103300	(1 of 2) KOG0472//KOG0617 - Leucine-rich repeat protein // Ras suppressor protein (contains leucine-rich repeats)	P. vulgaris v2.1	3547	Pv04	33337926	33341472
Pod4.2Pv			Phvul.004G103200	(1 of 95) KOG0472 - Leucine-rich repeat protein	P. vulgaris v2.1	2731	Pv04	33445670	33448400
Pod4.2Pv			Phvul.004G103214	(1 of 9) PTHR21493//PTHR21493:SF2 - CGI-141-RELATED/LIPASE CONTAINING PROTEIN // SUBFAMILY NOT NAMED	P. vulgaris v2.1	2280	Pv04	33464463	33466742
Pod4.2Pv			Phvul.004G103100	(1 of 2) 1.1.1.82 - Malate dehydrogenase (NADP(+)) / NADP-linked malate dehydrogenase	P. vulgaris v2.1	2388	Pv04	33469025	33471412
Pod4.2Pv			Phvul.004G103000	(1 of 49) PF00560//PF08263//PF13855 - Leucine Rich Repeat (LRR_1) // Leucine rich repeat N-terminal domain (LRRNT_2) // Leucine rich repeat (LRR_8)	P. vulgaris v2.1	4986	Pv04	33501154	33506139
Pod4.2Pv			Phvul.004G102900	(1 of 3) PTHR23074//PTHR23074:SF98 - AAA ATPASE // SUBFAMILY NOT NAMED	P. vulgaris v2.1	7089	Pv04	33507179	33514267
Pod4.2Pv			Phvul.004G099900	(1 of 49) PF00560//PF08263//PF13855 - Leucine Rich Repeat (LRR_1) // Leucine rich repeat N-terminal domain (LRRNT_2) // Leucine rich repeat (LRR_8)	P. vulgaris v2.1	3699	Pv04	33661914	33665612
Pod4.2Pv			Phvul.004G100000	(1 of 49) PF00560//PF08263//PF13855 - Leucine Rich Repeat (LRR_1) // Leucine rich repeat N-terminal domain (LRRNT_2) // Leucine rich repeat (LRR_8)	P. vulgaris v2.1	3315	Pv04	33687765	33691079
Pod4.2Pv			Phvul.004G100014	(1 of 35) PF00560//PF13855 - Leucine Rich Repeat (LRR_1) // Leucine rich repeat (LRR_8)	P. vulgaris v2.1	12022	Pv04	33696352	33708373
Pod4.2Pv			Phvul.004G100200	(1 of 35) PF00560//PF13855 - Leucine Rich Repeat (LRR_1) // Leucine rich repeat (LRR_8)	P. vulgaris v2.1	3514	Pv04	33728983	33732496
Pod4.2Pv			Phvul.004G100300	(1 of 20) PF08263//PF13855 - Leucine rich repeat N-terminal domain (LRRNT_2) // Leucine rich repeat (LRR_8)	P. vulgaris v2.1	2914	Pv04	33779782	33782695
Pod4.2Pv			Phvul.004G100400	(1 of 15) PF12874 - Zinc-finger of C2H2 type (zf-met)	P. vulgaris v2.1	6245	Pv04	33815447	33821691
Pod4.2Pv			Phvul.004G100414		P. vulgaris v2.1	2387	Pv04	33863750	33866136
Pod4.2Pv			Phvul.004G100700	(1 of 34) K01188 - beta-glucosidase (E3.2.1.21)	P. vulgaris v2.1	2806	Pv04	33905617	33908422
Pod4.2Pv			Phvul.004G100800	(1 of 3) K05666 - ATP-binding cassette, subfamily C (CFTR/MRP), member 2 (ABCC2)	P. vulgaris v2.1	6235	Pv04	33953256	33959490
Pod4.2Pv			Phvul.004G100900	(1 of 3) K05666 - ATP-binding cassette, subfamily C (CFTR/MRP), member 2 (ABCC2)	P. vulgaris v2.1	5348	Pv04	33992090	33997437
Pod4.2Pv			Phvul.004G101000	(1 of 79) PF01535//PF13041//PF14432 - PPR repeat (PPR) // PPR repeat family (PPR_2) // DYW family of nucleic acid deaminases (DYW_deaminase)	P. vulgaris v2.1	2791	Pv04	34146914	34149704
Pod4.2Pv			Phvul.004G101100		P. vulgaris v2.1	384	Pv04	34156808	34157191
Pod4.2Pv			Phvul.004G101200		P. vulgaris v2.1	811	Pv04	34254273	34255083
Pod4.2Pv			Phvul.004G101214		P. vulgaris v2.1	441	Pv04	34287710	34288150
Pod4.2Pv			Phvul.004G101300	(1 of 1) PF11341 - Protein of unknown function (DUF3143) (DUF3143)	P. vulgaris v2.1	3361	Pv04	34291329	34294689
Pod4.2Pv			Phvul.004G101400		P. vulgaris v2.1	930	Pv04	34304856	34305785
Pod4.2Pv			Phvul.004G101500	(1 of 23) K01183 - chitinase (E3.2.1.14)	P. vulgaris v2.1	1833	Pv04	34308645	34310477
Pod4.2Pv			Phvul.004G101600	(1 of 4) PTHR31683:SF8 - MAJOR POLLEN ALLERGEN-LIKE PROTEIN	P. vulgaris v2.1	1445	Pv04	34507574	34509018
Pod4.2Pv			Phvul.004G101700	(1 of 2) PTHR11817:SF2 - PLASTIDIAL PYRUVATE KINASE 2	P. vulgaris v2.1	6092	Pv04	34525456	34531547
Pod4.2Pv			Phvul.004G101800	(1 of 2) K10733 - GINS complex subunit 2 (GINS2, PSF2)	P. vulgaris v2.1	2380	Pv04	34709554	34711933
Pod4.2Pv			Phvul.004G101900	(1 of 4) PTHR31683:SF8 - MAJOR POLLEN ALLERGEN-LIKE PROTEIN	P. vulgaris v2.1	2141	Pv04	34848674	34850814
Pod4.2Pv			Phvul.004G101914		P. vulgaris v2.1	2357	Pv04	34898313	34900669
Pod4.2Pv			Phvul.004G105800	(1 of 2) PTHR32096:SF22 - WRKY TRANSCRIPTION FACTOR 27-RELATED	P. vulgaris v2.1	1774	Pv04	35177815	35179588
Pod4.2Pv			Phvul.004G105900	(1 of 3) PF04278 - Tic22-like family (Tic22)	P. vulgaris v2.1	9293	Pv04	35250090	35259382
Pod4.2Pv			Phvul.004G106000	(1 of 425) PF01535 - PPR repeat (PPR)	P. vulgaris v2.1	4446	Pv04	35263984	35268429
Pod4.2Pv			Phvul.004G106100	(1 of 1) PTHR13343:SF13 - PENTATRICOPEPTIDE REPEAT-CONTAINING PROTEIN-LIKE PROTEIN	P. vulgaris v2.1	5824	Pv04	35269271	35275094
Pod4.2Pv			Phvul.004G106200	(1 of 1) PTHR31399:SF0 - DNA-DIRECTED PRIMASE/POLYMERASE PROTEIN	P. vulgaris v2.1	7910	Pv04	35277346	35285255
Pod4.2Pv			Phvul.004G106300	(1 of 2) PTHR12064//PTHR12064:SF36 - ANCIENT CONSERVED DOMAIN PROTEIN-RELATED // SUBFAMILY NOT NAMED	P. vulgaris v2.1	4922	Pv04	35288348	35293269
Pod4.2Pv			Phvul.004G106400	(1 of 38) PF14009 - Domain of unknown function (DUF4228) (DUF4228)	P. vulgaris v2.1	1161	Pv04	35298093	35299253
Pod4.2Pv			Phvul.004G106500	(1 of 135) PF00646 - F-box domain (F-box)	P. vulgaris v2.1	1813	Pv04	35312226	35314038
Pod4.2Pv			Phvul.004G106600	(1 of 2) PTHR12064//PTHR12064:SF36 - ANCIENT CONSERVED DOMAIN PROTEIN-RELATED // SUBFAMILY NOT NAMED	P. vulgaris v2.1	3484	Pv04	35314986	35318469
Pod4.2Pv			Phvul.004G106700	(1 of 2) PF11947 - Protein of unknown function (DUF3464) (DUF3464)	P. vulgaris v2.1	1133	Pv04	35318703	35319835
Pod4.2Pv			Phvul.004G106900	(1 of 9) PTHR22814:SF129 - COPPER TRANSPORT FAMILY PROTEIN-RELATED	P. vulgaris v2.1	1635	Pv04	35338479	35340113
Pod4.2Pv			Phvul.004G107001	(1 of 9) PTHR22814:SF129 - COPPER TRANSPORT FAMILY PROTEIN-RELATED	P. vulgaris v2.1	945	Pv04	35346629	35347573
Pod4.2Pv			Phvul.004G107100	(1 of 9) PTHR22814:SF129 - COPPER TRANSPORT FAMILY PROTEIN-RELATED	P. vulgaris v2.1	979	Pv04	35372417	35373395
Pod4.2Pv			Phvul.004G107200	(1 of 9) PTHR22814:SF129 - COPPER TRANSPORT FAMILY PROTEIN-RELATED	P. vulgaris v2.1	1248	Pv04	35377989	35379236
Pod4.2Pv			Phvul.004G107300	(1 of 2) PTHR10811//PTHR10811:SF27 - FRINGE-RELATED // SUBFAMILY NOT NAMED	P. vulgaris v2.1	2336	Pv04	35444259	35446594
Pod4.2Pv			Phvul.004G107400		P. vulgaris v2.1	809	Pv04	35888330	35889138
Pod4.2Pv			Phvul.004G102600		P. vulgaris v2.1	378	Pv04	36113601	36113978
Pod4.2Pv			Phvul.004G102700	(1 of 2) PTHR34576:SF3 - MEMBRANE-ASSOCIATED KINASE REGULATOR 6-RELATED	P. vulgaris v2.1	2099	Pv04	36155091	36157189
Pod4.2Pv			Phvul.004G102800	(1 of 2) PTHR31269:SF2 - S-TYPE ANION CHANNEL SLAH2-RELATED	P. vulgaris v2.1	4075	Pv04	36269288	36273362
Pod4.2Pv			Phvul.004G102300	(1 of 81) PF14111 - Domain of unknown function (DUF4283) (DUF4283)	P. vulgaris v2.1	363	Pv04	36626117	36626479
Pod4.2Pv			Phvul.004G102400	(1 of 81) PF14111 - Domain of unknown function (DUF4283) (DUF4283)	P. vulgaris v2.1	477	Pv04	36769776	36770252
Pod4.2Pv			Phvul.004G102500		P. vulgaris v2.1	450	Pv04	36916648	36917097
Pod4.2Pv			Phvul.004G105200		P. vulgaris v2.1	527	Pv04	37196928	37197454
Pod4.2Pv			Phvul.004G105300	(1 of 81) PF14111 - Domain of unknown function (DUF4283) (DUF4283)	P. vulgaris v2.1	1110	Pv04	37198162	37199271
Pod4.2Pv			Phvul.004G107600	(1 of 2) PTHR12802:SF49 - PROTEIN REVEILLE 3-RELATED	P. vulgaris v2.1	9699	Pv04	37545202	37554900
Pod4.2Pv			Phvul.004G107700	(1 of 1) PTHR11528//PTHR11528:SF47 - HEAT SHOCK PROTEIN 90 // SUBFAMILY NOT NAMED	P. vulgaris v2.1	3203	Pv04	37559388	37562590
Pod4.2Pv			Phvul.004G107800	(1 of 4) K14016 - ubiquitin fusion degradation protein 1 (UFD1)	P. vulgaris v2.1	1980	Pv04	37567578	37569557
Pod4.2Pv			Phvul.004G107900	(1 of 2) 2.3.2.5 - Glutaminyl-peptide cyclotransferase / Glutaminyl-tRNA cyclotransferase	P. vulgaris v2.1	10972	Pv04	37577691	37588662
Pod4.2Pv			Phvul.004G108000	(1 of 2) PTHR31451:SF1 - MANNAN ENDO-1,4-BETA-MANNOSIDASE 2-RELATED	P. vulgaris v2.1	4455	Pv04	37625398	37629852
Pod4.2Pv			Phvul.004G108100		P. vulgaris v2.1	663	Pv04	37630179	37630841
Pod4.2Pv			Phvul.004G108200		P. vulgaris v2.1	844	Pv04	37651806	37652649
Pod4.2Pv			Phvul.004G108300	(1 of 1) K16900 - two pore calcium channel protein, plant (TPC1, CCH1)	P. vulgaris v2.1	29216	Pv04	37655239	37684454
Pod4.2Pv			Phvul.004G108400		P. vulgaris v2.1	668	Pv04	37705880	37706547
Pod4.2Pv			Phvul.004G108500	(1 of 1) K08516 - synaptobrevin homolog YKT6 (YKT6)	P. vulgaris v2.1	4598	Pv04	37707970	37712567
Pod4.2Pv			Phvul.004G108600	(1 of 2) 2.3.2.5 - Glutaminyl-peptide cyclotransferase / Glutaminyl-tRNA cyclotransferase	P. vulgaris v2.1	7376	Pv04	37739284	37746659
Pod4.2Pv			Phvul.004G108700		P. vulgaris v2.1	351	Pv04	37770225	37770575
Pod4.2Pv			Phvul.004G108800	(1 of 4) PTHR31339:SF17 - ENDO-POLYGALACTURONASE-LIKE PROTEIN-RELATED	P. vulgaris v2.1	2947	Pv04	37803381	37806327
Pod4.2Pv			Phvul.004G108900	(1 of 2) 1.14.13.129 - Beta-carotene 3-hydroxylase / Beta-carotene 3,3'-monooxygenase	P. vulgaris v2.1	2685	Pv04	37811435	37814119
Pod5.1Pv			Phvul.005G136900	(1 of 2) PTHR31384:SF20 - AUXIN RESPONSE FACTOR 4	P. vulgaris v2.1	5847	Pv05	37881159	37887005
Pod5.1Pv			Phvul.005G137000	(1 of 2) PTHR10782:SF34 - E3 SUMO-PROTEIN LIGASE SIZ1	P. vulgaris v2.1	15107	Pv05	37888663	37903769
Pod6.1Pv		Edibility1TUM	Phvul.006G069300	(1 of 3) 6.3.5.4 - Asparagine synthase (glutamine-hydrolyzing) / Glutamine-dependent asparagine synthetase	P. vulgaris v2.1	4407	Pv06	18114352	18118758
Pod6.1Pv		Edibility1TUM	Phvul.006G069400		P. vulgaris v2.1	2827	Pv06	18165676	18168502
Pod6.1Pv		Edibility1TUM	Phvul.006G069500	(1 of 2) PTHR13832:SF117 - PROTEIN PHOSPHATASE 2C-LIKE PROTEIN-RELATED	P. vulgaris v2.1	2438	Pv06	18178532	18180969
Pod6.1Pv		Edibility1TUM	Phvul.006G069600	(1 of 2) PTHR24361:SF390 - F10K1.14 PROTEIN-RELATED	P. vulgaris v2.1	1336	Pv06	18190760	18192095
Pod6.1Pv		Edibility1TUM	Phvul.006G069700	(1 of 3) K04646 - clathrin heavy chain (CLTC)	P. vulgaris v2.1	12867	Pv06	18192391	18205257
Pod6.1Pv		Edibility1TUM	Phvul.006G069800	(1 of 1) K12819 - pre-mRNA-processing factor SLU7 (SLU7)	P. vulgaris v2.1	4102	Pv06	18209904	18214005
Pod6.1Pv		Edibility1TUM	Phvul.006G069900	(1 of 1) K01103 - 6-phosphofructo-2-kinase / fructose-2,6-biphosphatase 3&#160 (PFKFB3)	P. vulgaris v2.1	12918	Pv06	18217634	18230551
Pod6.1Pv		Edibility1TUM	Phvul.006G070000	(1 of 3) PTHR14155:SF135 - RING-H2 FINGER PROTEIN ATL63	P. vulgaris v2.1	934	Pv06	18234374	18235307
Pod6.1Pv		Edibility1TUM	Phvul.006G070100	(1 of 3) PTHR14155:SF100 - RING-H2 FINGER PROTEIN ATL66	P. vulgaris v2.1	478	Pv06	18239879	18240356
Pod6.1Pv		Edibility1TUM	Phvul.006G070200	(1 of 2) PTHR11040:SF26 - ZINC TRANSPORTER 6, CHLOROPLASTIC	P. vulgaris v2.1	1596	Pv06	18248775	18250370
Pod6.1Pv		Edibility1TUM	Phvul.006G070300	(1 of 3) PF15011 - Casein Kinase 2 substrate (CK2S)	P. vulgaris v2.1	4950	Pv06	18255046	18259995
Pod6.1Pv		Edibility1TUM	Phvul.006G070400	(1 of 2) PF02151//PF13474 - UvrB/uvrC motif (UVR) // SnoaL-like domain (SnoaL_3)	P. vulgaris v2.1	2151	Pv06	18262144	18264294
Pod6.1Pv		Edibility1TUM	Phvul.006G070500	(1 of 2) PF02151//PF13474 - UvrB/uvrC motif (UVR) // SnoaL-like domain (SnoaL_3)	P. vulgaris v2.1	1962	Pv06	18266044	18268005
Pod6.1Pv		Edibility1TUM	Phvul.006G070600	(1 of 4) PTHR23091:SF221 - GCN5-RELATED N-ACETYLTRANSFERASE (GNAT) FAMILY PROTEIN	P. vulgaris v2.1	15403	Pv06	18270024	18285426
Pod6.1Pv		Edibility1TUM	Phvul.006G070800	(1 of 1) K11363 - SAGA-associated factor 11 (SGF11)	P. vulgaris v2.1	4220	Pv06	18306525	18310744
Pod6.1Pv		Edibility1TUM	Phvul.006G070900		P. vulgaris v2.1	709	Pv06	18317699	18318407
Pod6.1Pv		Edibility1TUM	Phvul.006G071000	(1 of 1) K15892 - farnesol kinase (FOLK)	P. vulgaris v2.1	2803	Pv06	18322802	18325604
Pod6.1Pv		Edibility1TUM	Phvul.006G071100		P. vulgaris v2.1	1204	Pv06	18337909	18339112
Pod6.1Pv		Edibility1TUM	Phvul.006G071200		P. vulgaris v2.1	1185	Pv06	18348170	18349354
Pod6.2Pv	Edibility6.1SDP	Edibility1TUM	Phvul.006G071300	(1 of 11) PF07716 - Basic region leucine zipper (bZIP_2)	P. vulgaris v2.1	1805	Pv06	18368792	18370596
Pod6.2Pv	Edibility6.1SDP	Edibility1TUM	Phvul.006G071400		P. vulgaris v2.1	3117	Pv06	18390107	18393223
Pod6.2Pv	Edibility6.1SDP	Edibility1TUM	Phvul.006G071500	(1 of 2) PTHR23083//PTHR23083:SF408 - TETRATRICOPEPTIDE REPEAT PROTEIN, TPR // SUBFAMILY NOT NAMED	P. vulgaris v2.1	4525	Pv06	18400509	18405033
Pod6.2Pv	Edibility6.1SDP	Edibility1TUM	Phvul.006G071600	(1 of 4) PTHR27001:SF83 - LRR RECEPTOR-LIKE SERINE/THREONINE-PROTEIN KINASE MRH1-RELATED	P. vulgaris v2.1	5582	Pv06	18405541	18411122
Pod6.2Pv	Edibility6.1SDP	Edibility1TUM	Phvul.006G071700	(1 of 4) PTHR22950:SF280 - TRANSMEMBRANE AMINO ACID TRANSPORTER FAMILY PROTEIN	P. vulgaris v2.1	1215	Pv06	18417376	18418590
Pod6.2Pv	Edibility6.1SDP	Edibility1TUM	Phvul.006G071800	(1 of 4) PTHR31707:SF47 - PLANT INVERTASE/PECTIN METHYLESTERASE INHIBITOR DOMAIN-CONTAINING PROTEIN	P. vulgaris v2.1	549	Pv06	18431191	18431739
Pod6.2Pv	Edibility6.1SDP	Edibility1TUM	Phvul.006G071900	(1 of 4) PTHR22950:SF280 - TRANSMEMBRANE AMINO ACID TRANSPORTER FAMILY PROTEIN	P. vulgaris v2.1	4997	Pv06	18436789	18441785
Pod6.2Pv	Edibility6.1SDP	Edibility1TUM	Phvul.006G072000	(1 of 4) PTHR10168//PTHR10168:SF68 - GLUTAREDOXIN // SUBFAMILY NOT NAMED	P. vulgaris v2.1	696	Pv06	18456155	18456850
Pod6.2Pv	Edibility6.1SDP	Edibility1TUM	Phvul.006G072100	(1 of 1) PF00240//PF13855 - Ubiquitin family (ubiquitin) // Leucine rich repeat (LRR_8)	P. vulgaris v2.1	14922	Pv06	18465214	18480135
Pod6.2Pv	Edibility6.1SDP	Edibility1TUM	Phvul.006G072111	(1 of 4) PTHR10953//PTHR10953:SF164 - UBIQUITIN-ACTIVATING ENZYME E1 // SUBFAMILY NOT NAMED	P. vulgaris v2.1	5835	Pv06	18471415	18477249
Pod6.2Pv	Edibility6.1SDP	Edibility1TUM	Phvul.006G072122	(1 of 4) PTHR10953//PTHR10953:SF164 - UBIQUITIN-ACTIVATING ENZYME E1 // SUBFAMILY NOT NAMED	P. vulgaris v2.1	5896	Pv06	18481323	18487218
Pod6.2Pv	Edibility6.1SDP	Edibility1TUM	Phvul.006G072200	(1 of 2) K03178 - ubiquitin-activating enzyme E1 (UBE1, UBA1)	P. vulgaris v2.1	7672	Pv06	18490910	18498581
Pod6.2Pv	Edibility6.1SDP	Edibility1TUM	Phvul.006G072300	(1 of 2) PTHR23257:SF391 - MITOGEN-ACTIVATED PROTEIN KINASE KINASE KINASE MOM-4-RELATED	P. vulgaris v2.1	4039	Pv06	18505203	18509241
Pod6.2Pv	Edibility6.1SDP	Edibility1TUM	Phvul.006G072400	(1 of 3) K18270 - Rab3 GTPase-activating protein catalytic subunit (RAB3GAP1)	P. vulgaris v2.1	14059	Pv06	18512916	18526974
Pod6.2Pv	Edibility6.1SDP	Edibility1TUM	Phvul.006G072500	(1 of 2) PTHR31165:SF6 - PROTEIN LIGHT-DEPENDENT SHORT HYPOCOTYLS 6	P. vulgaris v2.1	972	Pv06	18528287	18529258
Pod6.2Pv	Edibility6.1SDP	Edibility1TUM	Phvul.006G072600	(1 of 3) K08059 - interferon, gamma-inducible protein 30 (IFI30, GILT)	P. vulgaris v2.1	2073	Pv06	18540898	18542970
Pod6.2Pv	Edibility6.1SDP	Edibility1TUM	Phvul.006G072700	(1 of 1) K18693 - diacylglycerol diphosphate phosphatase / phosphatidate phosphatase (DPP1)	P. vulgaris v2.1	3965	Pv06	18547370	18551334
Pod6.2Pv	Edibility6.1SDP	Edibility1TUM	Phvul.006G072800	(1 of 1) PTHR32227:SF128 - GLUCAN ENDO-1,3-BETA-GLUCOSIDASE 9	P. vulgaris v2.1	3993	Pv06	18553192	18557184
Pod6.2Pv	Edibility6.1SDP	Edibility1TUM	Phvul.006G072900	(1 of 2) K13098 - RNA-binding protein FUS (TLS, FUS)	P. vulgaris v2.1	4358	Pv06	18558053	18562410
Pod6.2Pv	Edibility6.1SDP	Edibility1TUM	Phvul.006G073000		P. vulgaris v2.1	4216	Pv06	18564133	18568348
Pod6.2Pv	Edibility6.1SDP	Edibility1TUM	Phvul.006G073100	(1 of 4) PTHR31301:SF4 - LOB DOMAIN-CONTAINING PROTEIN 12	P. vulgaris v2.1	1017	Pv06	18574322	18575338
Pod6.2Pv	Edibility6.1SDP	Edibility1TUM	Phvul.006G073200		P. vulgaris v2.1	4292	Pv06	18582359	18586650
Pod6.2Pv	Edibility6.1SDP	Edibility1TUM	Phvul.006G073300	(1 of 1) 2.3.1.39 - [Acyl-carrier-protein] S-malonyltransferase / MCAT	P. vulgaris v2.1	3867	Pv06	18590920	18594786
Pod6.2Pv	Edibility6.1SDP	Edibility1TUM	Phvul.006G073400		P. vulgaris v2.1	764	Pv06	18594930	18595693
Pod6.2Pv	Edibility6.1SDP	Edibility1TUM	Phvul.006G073500	(1 of 1) PTHR12320:SF7 - PROTEIN PHOSPHATASE 2C 26-RELATED	P. vulgaris v2.1	3366	Pv06	18595928	18599293
Pod6.2Pv	Edibility6.1SDP	Edibility1TUM	Phvul.006G073600	(1 of 3) PTHR32468:SF29 - CATION/H(+) ANTIPORTER 24-RELATED	P. vulgaris v2.1	3492	Pv06	18630394	18633885
Pod6.2Pv	Edibility6.1SDP	Edibility1TUM	Phvul.006G073700	(1 of 3) PTHR32468:SF29 - CATION/H(+) ANTIPORTER 24-RELATED	P. vulgaris v2.1	930	Pv06	18638400	18639329
Pod6.2Pv	Edibility6.1SDP	Edibility1TUM	Phvul.006G073800	(1 of 3) PTHR32468:SF29 - CATION/H(+) ANTIPORTER 24-RELATED	P. vulgaris v2.1	2709	Pv06	18645529	18648237
Pod6.2Pv	Edibility6.1SDP	Edibility1TUM	Phvul.006G073900	(1 of 1) PTHR13093 - ZINC FINGER HIT DOMAIN CONTAINING PROTEIN 1	P. vulgaris v2.1	6189	Pv06	18649858	18656046
Pod6.2Pv	Edibility6.1SDP	Edibility1TUM	Phvul.006G074000	(1 of 2) PTHR11709:SF68 - LACCASE-13-RELATED	P. vulgaris v2.1	2987	Pv06	18653069	18656055
Pod6.2Pv	Edibility6.1SDP	Edibility1TUM	Phvul.006G074100	(1 of 1) K17973 - N-terminal acetyltransferase B complex non-catalytic subunit (NAA25, MDM20)	P. vulgaris v2.1	13817	Pv06	18659768	18673584
Pod6.2Pv	Edibility6.1SDP	Edibility1TUM	Phvul.006G074200	(1 of 38) PF14009 - Domain of unknown function (DUF4228) (DUF4228)	P. vulgaris v2.1	1053	Pv06	18685002	18686054
Pod6.2Pv	Edibility6.1SDP	Edibility1TUM	Phvul.006G074300	(1 of 2) PTHR32468:SF12 - CATION/H(+) ANTIPORTER 26-RELATED	P. vulgaris v2.1	2933	Pv06	18691834	18694766
Pod6.2Pv	Edibility6.1SDP	Edibility1TUM	Phvul.006G074400	(1 of 2) PTHR32468:SF12 - CATION/H(+) ANTIPORTER 26-RELATED	P. vulgaris v2.1	3620	Pv06	18696892	18700511
Pod6.2Pv	Edibility6.1SDP	Edibility1TUM	Phvul.006G074500	(1 of 3) PTHR10108//PTHR10108:SF885 - METHYLTRANSFERASE // SUBFAMILY NOT NAMED	P. vulgaris v2.1	1473	Pv06	18702296	18703768
Pod6.2Pv	Edibility6.1SDP	Edibility1TUM	Phvul.006G074600	(1 of 4) K13424 - WRKY transcription factor 33 (WRKY33)	P. vulgaris v2.1	3250	Pv06	18707877	18711126
Pod6.2Pv	Edibility6.1SDP	Edibility1TUM	Phvul.006G074700	(1 of 4) PF07107 - Wound-induced protein WI12 (WI12)	P. vulgaris v2.1	1011	Pv06	18722023	18723033
Pod6.2Pv	Edibility6.1SDP	Edibility1TUM	Phvul.006G074800		P. vulgaris v2.1	3197	Pv06	18724304	18727500
Pod6.2Pv	Edibility6.1SDP	Edibility1TUM	Phvul.006G074900	(1 of 1) K17408 - small subunit ribosomal protein S29 (DAP3, MRPS29)	P. vulgaris v2.1	5556	Pv06	18728310	18733865
Pod6.2Pv	Edibility6.1SDP	Edibility1TUM	Phvul.006G075000	(1 of 1) PTHR31147:SF9 - HXXXD-TYPE ACYL-TRANSFERASE FAMILY PROTEIN-RELATED	P. vulgaris v2.1	1504	Pv06	18734322	18735825
Pod6.2Pv	Edibility6.1SDP	Edibility1TUM	Phvul.006G075100	(1 of 2) K08851 - TP53 regulating kinase and related kinases [EC:2.7.11.1] (TP53RK, PRPK, BUD32)	P. vulgaris v2.1	2875	Pv06	18738666	18741540
Pod6.2Pv	Edibility6.1SDP	Edibility1TUM	Phvul.006G075200	(1 of 197) PF01535//PF13041 - PPR repeat (PPR) // PPR repeat family (PPR_2)	P. vulgaris v2.1	2004	Pv06	18742016	18744019
Pod6.2Pv	Edibility6.1SDP	Edibility1TUM	Phvul.006G075300	(1 of 2) PTHR21576:SF11 - MAJOR FACILITATOR PROTEIN	P. vulgaris v2.1	2058	Pv06	18751226	18753283
Pod6.2Pv	Edibility6.1SDP	Edibility1TUM	Phvul.006G075400		P. vulgaris v2.1	2415	Pv06	18777382	18779796
Pod7.1Pv	Edibility7.1SDP		Phvul.007G070900	(1 of 1) K14843 - pescadillo (PES1, NOP7)	P. vulgaris v2.1	6474	Pv07	6539970	6546443
Pod7.1Pv	Edibility7.1SDP		Phvul.007G071000	(1 of 4) 6.2.1.8 - Oxalate--CoA ligase / Oxalyl-CoA synthetase	P. vulgaris v2.1	4327	Pv07	6548258	6552584
Pod7.1Pv	Edibility7.1SDP		Phvul.007G071100	(1 of 2) PTHR33649:SF2 - PAR1 PROTEIN	P. vulgaris v2.1	1167	Pv07	6556351	6557517
Pod7.1Pv	Edibility7.1SDP		Phvul.007G071200		P. vulgaris v2.1	687	Pv07	6585133	6585819
Pod7.1Pv	Edibility7.1SDP		Phvul.007G071300	(1 of 1) K03023 - DNA-directed RNA polymerase III subunit RPC3 (RPC3, POLR3C)	P. vulgaris v2.1	11503	Pv07	6591877	6603379
Pod8.1Pv			Phvul.001G048800	(1 of 15) PF07714//PF13947 - Protein tyrosine kinase (Pkinase_Tyr) // Wall-associated receptor kinase galacturonan-binding (GUB_WAK_bind)	P. vulgaris v2.1	3027	Pv01	5168435	5171461
Pod8.1Pv			Phvul.001G048900	(1 of 15) PF07714//PF13947 - Protein tyrosine kinase (Pkinase_Tyr) // Wall-associated receptor kinase galacturonan-binding (GUB_WAK_bind)	P. vulgaris v2.1	6730	Pv01	5216094	5222823
Pod8.1Pv			Phvul.001G049000	(1 of 13) PF00069//PF13947 - Protein kinase domain (Pkinase) // Wall-associated receptor kinase galacturonan-binding (GUB_WAK_bind)	P. vulgaris v2.1	2991	Pv01	5251883	5254873
Pod8.1Pv			Phvul.001G049101	(1 of 65) PF13947 - Wall-associated receptor kinase galacturonan-binding (GUB_WAK_bind)	P. vulgaris v2.1	3238	Pv01	5266820	5270057
Pod8.1Pv			Phvul.001G049200	(1 of 48) K04733 - interleukin-1 receptor-associated kinase 4 (IRAK4)	P. vulgaris v2.1	993	Pv01	5278212	5279204
Pod8.1Pv			Phvul.001G049300	(1 of 65) PF13947 - Wall-associated receptor kinase galacturonan-binding (GUB_WAK_bind)	P. vulgaris v2.1	1860	Pv01	5286093	5287952
Pod8.1Pv			Phvul.001G049400		P. vulgaris v2.1	594	Pv01	5324028	5324621
Pod8.1Pv			Phvul.001G049500	(1 of 3) PTHR12294 - EF HAND DOMAIN FAMILY A1,A2-RELATED	P. vulgaris v2.1	4759	Pv01	5329097	5333855
Pod8.1Pv			Phvul.001G049601	(1 of 2) PTHR22904//PTHR22904:SF334 - TPR REPEAT CONTAINING PROTEIN // SUBFAMILY NOT NAMED	P. vulgaris v2.1	3576	Pv01	5335324	5338899
Pod8.1Pv			Phvul.001G049700	(1 of 1) K06990 - uncharacterized protein (K06990)	P. vulgaris v2.1	4689	Pv01	5341415	5346103
Pod8.1Pv			Phvul.001G049800	(1 of 2) PTHR22847:SF499 - TOPLESS-RELATED PROTEIN 4	P. vulgaris v2.1	4803	Pv01	5348407	5353209
Pod8.1Pv			Phvul.001G049900	(1 of 1) PTHR11214:SF124 - BETA-1,3-GALACTOSYLTRANSFERASE 10-RELATED	P. vulgaris v2.1	8364	Pv01	5363229	5371592
Pod8.1Pv			Phvul.001G050000	(1 of 4) K15289 - solute carrier family 35, member F5 (SLC35F5)	P. vulgaris v2.1	6692	Pv01	5376687	5383378
Pod8.1Pv			Phvul.001G050100	(1 of 2) PTHR11062//PTHR11062:SF43 - EXOSTOSIN HEPARAN SULFATE GLYCOSYLTRANSFERASE -RELATED // SUBFAMILY NOT NAMED	P. vulgaris v2.1	8290	Pv01	5390430	5398719
Pod8.1Pv			Phvul.001G050200	(1 of 1) PTHR31096:SF21 - ACT DOMAIN-CONTAINING PROTEIN	P. vulgaris v2.1	2209	Pv01	5403083	5405291
Pod8.1Pv			Phvul.001G050300	(1 of 2) PTHR31731:SF19 - BIFUNCTIONAL INHIBITOR/LIPID-TRANSFER PROTEIN/SEED STORAGE 2S ALBUMIN SUPERFAMILY PROTEIN	P. vulgaris v2.1	880	Pv01	5427672	5428551
Pod8.1Pv			Phvul.001G050400		P. vulgaris v2.1	1131	Pv01	5447182	5448312
Pod8.1Pv			Phvul.001G050500	(1 of 1) PTHR11776//PTHR11776:SF11 - ADENINE PHOSPHORIBOSYLTRANSFERASE // SUBFAMILY NOT NAMED	P. vulgaris v2.1	3216	Pv01	5456382	5459597
Pod8.1Pv			Phvul.001G050600	(1 of 1) PTHR23160:SF7 - MYOSIN HEAVY CHAIN-RELATED PROTEIN	P. vulgaris v2.1	3080	Pv01	5474009	5477088
Pod8.1Pv			Phvul.001G050700	(1 of 2) PTHR22967//PTHR22967:SF67 - SERINE/THREONINE PROTEIN KINASE // SUBFAMILY NOT NAMED	P. vulgaris v2.1	8262	Pv01	5481456	5489717
Pod8.1Pv			Phvul.001G050800		P. vulgaris v2.1	3173	Pv01	5496452	5499624
Pod8.1Pv			Phvul.001G050900	(1 of 2) PTHR11132//PTHR11132:SF51 - SOLUTE CARRIER FAMILY 35 // SUBFAMILY NOT NAMED	P. vulgaris v2.1	9021	Pv01	5503145	5512165
Pod8.1Pv			Phvul.001G051000		P. vulgaris v2.1	2934	Pv01	5515699	5518632
Pod8.1Pv			Phvul.001G051100	(1 of 3) PTHR27002:SF31 - G-TYPE LECTIN S-RECEPTOR-LIKE SERINE/THREONINE-PROTEIN KINASE SD2-5	P. vulgaris v2.1	3159	Pv01	5529145	5532303
Pod8.1Pv			Phvul.001G051200	(1 of 5) PTHR31358:SF10 - TARGETING PROTEIN FOR XKLP2-LIKE PROTEIN	P. vulgaris v2.1	5515	Pv01	5557127	5562641
Pod8.1Pv			Phvul.001G051300	(1 of 5) K14515 - EIN3-binding F-box protein (EBF1_2)	P. vulgaris v2.1	3687	Pv01	5570533	5574219
Pod8.1Pv			Phvul.001G051400	(1 of 7) PF13259 - Protein of unknown function (DUF4050) (DUF4050)	P. vulgaris v2.1	3486	Pv01	5594764	5598249
Pod8.1Pv			Phvul.001G051500		P. vulgaris v2.1	480	Pv01	5610156	5610635
Pod8.1Pv			Phvul.001G051550	(1 of 3) PTHR31194:SF13 - ETHYLENE-RESPONSIVE TRANSCRIPTION FACTOR SHINE 2-RELATED	P. vulgaris v2.1	974	Pv01	5619269	5620242
Pod8.1Pv			Phvul.001G051600	(1 of 1) PTHR23024//PTHR23024:SF184 - MEMBER OF 'GDXG' FAMILY OF LIPOLYTIC ENZYMES // SUBFAMILY NOT NAMED	P. vulgaris v2.1	930	Pv01	5631185	5632114
Pod8.1Pv			Phvul.001G051700	(1 of 2) K12812 - ATP-dependent RNA helicase UAP56/SUB2 (UAP56, BAT1, SUB2)	P. vulgaris v2.1	8022	Pv01	5635349	5643370
Pod8.1Pv			Phvul.001G051800	(1 of 79) PF01535//PF13041//PF14432 - PPR repeat (PPR) // PPR repeat family (PPR_2) // DYW family of nucleic acid deaminases (DYW_deaminase)	P. vulgaris v2.1	7197	Pv01	5644464	5651660
Pod8.1Pv			Phvul.001G051900	(1 of 1) PTHR12169:SF5 - AFG1-LIKE ATPASE FAMILY PROTEIN	P. vulgaris v2.1	20213	Pv01	5652167	5672379
Pod8.1Pv			Phvul.001G052000	(1 of 3) PTHR24089:SF348 - ADENINE NUCLEOTIDE TRANSPORTER BT1, CHLOROPLASTIC/MITOCHONDRIAL	P. vulgaris v2.1	3263	Pv01	5680685	5683947
Pod8.1Pv			Phvul.001G052100	(1 of 118) KOG0156 - Cytochrome P450 CYP2 subfamily	P. vulgaris v2.1	4423	Pv01	5695145	5699567
