# Supplementary material for: Genetic control of pod morphological traits and pod edibility in a common bean RIL population
Source: Theor Appl Genet. 2023 Dec 13;137(1):6. doi: 10.1007/s00122-023-04516-6 (PMC10719158; doi:10.1007/s00122-023-04516-6)
Supplement: Supplementary file 5 — Supplementary file5 (XLSX 220 kb) [file 122_2023_4516_MOESM5_ESM.xlsx]

## Sheet: Table S8
Table S8. List of genes underlying genomic regions associated with EPC ('snap' vs. 'non-snap') in a subset of the SDP.
Edibility region ID	Gene ID	Functional annotation	Size (bp)	Chromosome	Start	End
Edibility1.1SDP	Phvul.001G192300	(1 of 2) PTHR23083:SF397 - UDP-N-ACETYLGLUCOSAMINE--PEPTIDE N-ACETYLGLUCOSAMINYLTRANSFERASE SPINDLY-RELATED	22071	Pv01	45111753	45133823
Edibility1.1SDP	Phvul.001G192400	(1 of 1) K12733 - peptidyl-prolyl cis-trans isomerase-like 1 (PPIL1)	2896	Pv01	45135107	45138002
Edibility1.1SDP	Phvul.001G192500	(1 of 3) PF06258 - Mitochondrial fission ELM1 (Mito_fiss_Elm1)	5018	Pv01	45137886	45142903
Edibility1.1SDP	Phvul.001G192600	(1 of 2) K12611 - mRNA-decapping enzyme 1B (DCP1B)	6370	Pv01	45145733	45152102
Edibility1.1SDP	Phvul.001G192700	(1 of 3) PTHR12585:SF26 - SISTER CHROMATID COHESION 1 PROTEIN 1	4140	Pv01	45153577	45157716
Edibility1.1SDP	Phvul.001G192800	(1 of 252) PF00076 - RNA recognition motif. (a.k.a. RRM, RBD, or RNP domain) (RRM_1)	1732	Pv01	45158636	45160367
Edibility1.1SDP	Phvul.001G192900		984	Pv01	45166112	45167095
Edibility1.1SDP	Phvul.001G193000		8737	Pv01	45170295	45179031
Edibility1.1SDP	Phvul.001G193100	(1 of 2) PTHR31140:SF2 - B3 DOMAIN-CONTAINING TRANSCRIPTION FACTOR VAL3	1848	Pv01	45182084	45183931
Edibility1.1SDP	Phvul.001G193200	(1 of 1) PTHR11010//PTHR11010:SF48 - PROTEASE S28 PRO-X CARBOXYPEPTIDASE-RELATED // SUBFAMILY NOT NAMED	4713	Pv01	45191400	45196112
Edibility1.1SDP	Phvul.001G193300		3715	Pv01	45205861	45209575
Edibility1.1SDP	Phvul.001G193400	(1 of 31) PF08659 - KR domain (KR)	2118	Pv01	45214017	45216134
Edibility1.1SDP	Phvul.001G193500	(1 of 31) PF08659 - KR domain (KR)	1297	Pv01	45221463	45222759
Edibility1.1SDP	Phvul.001G193600	(1 of 1) KOG2557 - Uncharacterized conserved protein, contains TLDc domain	4874	Pv01	45230167	45235040
Edibility1.1SDP	Phvul.001G193700		1485	Pv01	45259780	45261264
Edibility1.1SDP	Phvul.001G193800	(1 of 1) PTHR24067//PTHR24067:SF102 - UBIQUITIN-CONJUGATING ENZYME E2 // SUBFAMILY NOT NAMED	4173	Pv01	45274275	45278447
Edibility1.1SDP	Phvul.001G193900	(1 of 15) PTHR10797//PTHR10797:SF10 - CCR4-NOT TRANSCRIPTION COMPLEX SUBUNIT // SUBFAMILY NOT NAMED	1270	Pv01	45283169	45284438
Edibility1.1SDP	Phvul.001G194000	(1 of 21) PF04844 - Transcriptional repressor, ovate (Ovate)	1000	Pv01	45294536	45295535
Edibility1.1SDP	Phvul.001G194020	(1 of 4) PTHR33057:SF17 - GB	1563	Pv01	45317455	45319017
Edibility1.1SDP	Phvul.001G194040	(1 of 1) PTHR13390 - LIPASE	5302	Pv01	45324101	45329402
Edibility1.1SDP	Phvul.001G194060	(1 of 3) K17338 - receptor expression-enhancing protein 1/2/3/4 (REEP1_2_3_4)	2648	Pv01	45336960	45339607
Edibility1.1SDP	Phvul.001G194080		820	Pv01	45339677	45340496
Edibility1.1SDP	Phvul.001G194100	(1 of 2) K03386 - peroxiredoxin (alkyl hydroperoxide reductase subunit C) [EC:1.11.1.15] (E1.11.1.15, PRDX, ahpC)	2936	Pv01	45346597	45349532
Edibility1.1SDP	Phvul.001G194200	(1 of 2) K03386 - peroxiredoxin (alkyl hydroperoxide reductase subunit C) [EC:1.11.1.15] (E1.11.1.15, PRDX, ahpC)	2971	Pv01	45352549	45355519
Edibility1.1SDP	Phvul.001G194300		991	Pv01	45356493	45357483
Edibility1.1SDP	Phvul.001G194400	(1 of 2) PTHR31223:SF20 - CYTOKININ RIBOSIDE 5'-MONOPHOSPHATE PHOSPHORIBOHYDROLASE LOG7	4808	Pv01	45360485	45365292
Edibility1.1SDP	Phvul.001G194500	(1 of 1) PTHR13683:SF340 - ASPARTYL PROTEASE FAMILY PROTEIN	2115	Pv01	45373113	45375227
Edibility1.1SDP	Phvul.001G194600	(1 of 9) PTHR31415:SF4 - HARPIN-INDUCED PROTEIN-LIKE-RELATED	1130	Pv01	45383316	45384445
Edibility1.1SDP	Phvul.001G194700	(1 of 9) PTHR31415:SF4 - HARPIN-INDUCED PROTEIN-LIKE-RELATED	684	Pv01	45387547	45388230
Edibility1.1SDP	Phvul.001G194800	(1 of 9) PTHR31415:SF4 - HARPIN-INDUCED PROTEIN-LIKE-RELATED	684	Pv01	45395155	45395838
Edibility1.1SDP	Phvul.001G194900	(1 of 9) PTHR31415:SF4 - HARPIN-INDUCED PROTEIN-LIKE-RELATED	612	Pv01	45399540	45400151
Edibility1.1SDP	Phvul.001G195000	(1 of 4) PTHR31415:SF2 - LATE EMBRYOGENESIS ABUNDANT HYDROXYPROLINE-RICH GLYCOPROTEIN-RELATED	1043	Pv01	45407927	45408969
Edibility1.1SDP	Phvul.001G195100	(1 of 2) PTHR31852:SF28 - HYDROXYPROLINE-RICH GLYCOPROTEIN FAMILY PROTEIN	882	Pv01	45419995	45420876
Edibility1.1SDP	Phvul.001G195200		1005	Pv01	45423371	45424375
Edibility1.1SDP	Phvul.001G195300	(1 of 1) K11268 - N-acetyltransferase [EC:2.3.1.-] (ESCO, ECO1)	2088	Pv01	45437061	45439148
Edibility1.1SDP	Phvul.001G195400	(1 of 1) K15170 - mediator of RNA polymerase II transcription subunit 27 (MED27)	3851	Pv01	45440008	45443858
Edibility1.1SDP	Phvul.001G195500	(1 of 16) PF07714//PF08263//PF13855 - Protein tyrosine kinase (Pkinase_Tyr) // Leucine rich repeat N-terminal domain (LRRNT_2) // Leucine rich repeat (LRR_8)	3617	Pv01	45450070	45453686
Edibility1.1SDP	Phvul.001G195600	(1 of 2) 2.4.1.241 - Digalactosyldiacylglycerol synthase / UDP-galactose:MGDG galactosyltransferase	7198	Pv01	45465526	45472723
Edibility1.1SDP	Phvul.001G195700	(1 of 1) PTHR31086:SF3 - ALUMINUM-ACTIVATED MALATE TRANSPORTER 8	2235	Pv01	45481330	45483564
Edibility1.1SDP	Phvul.001G195800	(1 of 6) PTHR11850:SF111 - BEL1-LIKE HOMEODOMAIN PROTEIN 1-RELATED	4505	Pv01	45522290	45526794
Edibility1.1SDP	Phvul.001G195900		2407	Pv01	45529680	45532086
Edibility1.1SDP	Phvul.001G196000	(1 of 2) PTHR22849:SF38 - E3 UBIQUITIN-PROTEIN LIGASE PUB22-RELATED	1605	Pv01	45546429	45548033
Edibility1.1SDP	Phvul.001G196100	(1 of 10) PTHR31992:SF8 - DOF ZINC FINGER PROTEIN DOF1.1-RELATED	786	Pv01	45557112	45557897
Edibility1.1SDP	Phvul.001G196200	(1 of 1) PTHR12975 - TRANSPORT PROTEIN TRAPP	15839	Pv01	45570235	45586073
Edibility1.1SDP	Phvul.001G196300	(1 of 4) PTHR19957:SF69 - SYNTAXIN-121-RELATED	1360	Pv01	45588195	45589554
Edibility1.1SDP	Phvul.001G196400	(1 of 4) PTHR19957:SF69 - SYNTAXIN-121-RELATED	2251	Pv01	45597452	45599702
Edibility1.1SDP	Phvul.001G196500	(1 of 1) PTHR10060:SF15 - DEOXYRIBONUCLEASE TATDN1-RELATED	11820	Pv01	45601139	45612958
Edibility1.1SDP	Phvul.001G196700	(1 of 23) KOG0131 - Splicing factor 3b, subunit 4	3524	Pv01	45613554	45617077
Edibility1.1SDP	Phvul.001G196800	(1 of 2) PTHR12632:SF7 - NUCLEAR TRANSCRIPTION FACTOR Y SUBUNIT A-10-RELATED	5676	Pv01	45618577	45624252
Edibility1.1SDP	Phvul.001G196900	(1 of 1) PTHR11945:SF174 - PROTEIN AGAMOUS-LIKE 48-RELATED	1146	Pv01	45638939	45640084
Edibility1.1SDP	Phvul.001G197000	(1 of 2) PTHR14155//PTHR14155:SF90 - RING FINGER DOMAIN-CONTAINING // SUBFAMILY NOT NAMED	780	Pv01	45646781	45647560
Edibility1.1SDP	Phvul.001G197100	(1 of 1) PTHR10168:SF74 - ELECTRON CARRIER/ PROTEIN DISULFIDE OXIDOREDUCTASE-RELATED	1507	Pv01	45652759	45654265
Edibility1.1SDP	Phvul.001G197200	(1 of 4) K11835 - ubiquitin carboxyl-terminal hydrolase 4/11/15 [EC:3.4.19.12] (USP4_11_15, UBP12)	7480	Pv01	45660187	45667666
Edibility1.1SDP	Phvul.001G197300	(1 of 2) 4.1.2.25 - Dihydroneopterin aldolase / dihydropteridine glycolaldehyde-lyase	3418	Pv01	45669196	45672613
Edibility1.1SDP	Phvul.001G197400	(1 of 2) PTHR34560:SF1 - POLYKETIDE CYCLASE/DEHYDRASE AND LIPID TRANSPORT SUPERFAMILY PROTEIN	5295	Pv01	45681198	45686492
Edibility1.1SDP	Phvul.001G197500		2737	Pv01	45687967	45690703
Edibility1.1SDP	Phvul.001G197700	(1 of 1) PTHR24349//PTHR24349:SF125 - SERINE/THREONINE-PROTEIN KINASE // SUBFAMILY NOT NAMED	3971	Pv01	45693571	45697541
Edibility1.1SDP	Phvul.001G197800	(1 of 5) PTHR31358:SF10 - TARGETING PROTEIN FOR XKLP2-LIKE PROTEIN	3375	Pv01	45702612	45705986
Edibility1.1SDP	Phvul.001G197900	(1 of 1) KOG1437 - Fasciclin and related adhesion glycoproteins	2879	Pv01	45710394	45713272
Edibility1.1SDP	Phvul.001G198000	(1 of 1) PTHR22763//PTHR22763:SF19 - RING ZINC FINGER PROTEIN // SUBFAMILY NOT NAMED	4071	Pv01	45727485	45731555
Edibility1.1SDP	Phvul.001G198100	(1 of 5) PTHR33264:SF5 - EXPRESSED PROTEIN-RELATED	1026	Pv01	45738480	45739505
Edibility1.1SDP	Phvul.001G198200		738	Pv01	45745150	45745887
Edibility1.1SDP	Phvul.001G198300	(1 of 4) K03363 - cell division cycle 20, cofactor of APC complex (CDC20)	2224	Pv01	45749016	45751239
Edibility1.1SDP	Phvul.001G198400	(1 of 2) PTHR19241//PTHR19241:SF286 - ATP-BINDING CASSETTE TRANSPORTER // SUBFAMILY NOT NAMED	8157	Pv01	45754207	45762363
Edibility1.1SDP	Phvul.001G198500	(1 of 1) PTHR12972 - DOWNSTREAM NEIGHBOR OF SON	6922	Pv01	45775399	45782320
Edibility1.1SDP	Phvul.001G198600	(1 of 79) PF01535//PF13041//PF14432 - PPR repeat (PPR) // PPR repeat family (PPR_2) // DYW family of nucleic acid deaminases (DYW_deaminase)	1869	Pv01	45783032	45784900
Edibility1.1SDP	Phvul.001G198700	(1 of 1) PTHR12480:SF21 - TRANSCRIPTION FACTOR JUMONJI, JMJC DOMAIN-CONTAINING PROTEIN	2640	Pv01	45785585	45788224
Edibility1.1SDP	Phvul.001G198800	(1 of 2) PTHR31422:SF0 - F26K24.14 PROTEIN-RELATED	3212	Pv01	45790629	45793840
Edibility1.1SDP	Phvul.001G198900	(1 of 2) PTHR23024:SF102 - CARBOXYLESTERASE 15-RELATED	2521	Pv01	45801545	45804065
Edibility1.1SDP	Phvul.001G199000	(1 of 1) 1.1.2.4 - D-lactate dehydrogenase (cytochrome) / Lactic acid dehydrogenase	10471	Pv01	45808070	45818540
Edibility1.1SDP	Phvul.001G199100	(1 of 3) K16275 - E3 ubiquitin-protein ligase BAH [EC:6.3.2.19] (BAH, NLA)	3447	Pv01	45820022	45823468
Edibility1.1SDP	Phvul.001G199200	(1 of 1) PTHR10627//PTHR10627:SF43 - SCP160 // SUBFAMILY NOT NAMED	2015	Pv01	45829109	45831123
Edibility1.1SDP	Phvul.001G199300	(1 of 1) PTHR22950:SF282 - AROMATIC AND NEUTRAL TRANSPORTER 1	2882	Pv01	45834897	45837778
Edibility1.1SDP	Phvul.001G199400	(1 of 2) K02979 - small subunit ribosomal protein S28e (RP-S28e, RPS28)	1451	Pv01	45838972	45840422
Edibility1.1SDP	Phvul.001G199500	(1 of 1) PTHR12323 - SR-RELATED CTD ASSOCIATED FACTOR 6	4194	Pv01	45841379	45845572
Edibility1.1SDP	Phvul.001G199550		267	Pv01	45845781	45846047
Edibility1.1SDP	Phvul.001G199600	(1 of 2) 3.4.17.11 - Glutamate carboxypeptidase / Carboxypeptidase G2	4698	Pv01	45847349	45852046
Edibility1.1SDP	Phvul.001G199700		2552	Pv01	45852688	45855239
Edibility1.1SDP	Phvul.001G199800	(1 of 11) PF00917 - MATH domain (MATH)	2020	Pv01	45855979	45857998
Edibility1.1SDP	Phvul.001G199900	(1 of 1) 3.4.21.105//3.4.21.108 - HtrA2 peptidase / Serine proteinase OMI	13461	Pv01	45859946	45873406
Edibility1.1SDP	Phvul.001G200000	(1 of 2) K03252 - translation initiation factor 3 subunit C (EIF3C)	4100	Pv01	45877156	45881255
Edibility1.1SDP	Phvul.001G200100	(1 of 2) PTHR10131 - TNF RECEPTOR ASSOCIATED FACTOR	1300	Pv01	45885261	45886560
Edibility1.1SDP	Phvul.001G200200	(1 of 1) PTHR10644:SF6 - CLEAVAGE AND POLYADENYLATION SPECIFICITY FACTOR (CPSF) A SUBUNIT PROTEIN	15139	Pv01	45900091	45915229
Edibility1.1SDP	Phvul.001G200300	(1 of 5) K04382 - serine/threonine-protein phosphatase 2A catalytic subunit (PPP2C)	6017	Pv01	45923112	45929128
Edibility1.1SDP	Phvul.001G200400	(1 of 1) K04716 - sphingosine-1-phosphate phosphatase 1 (SGPP1)	3987	Pv01	45929547	45933533
Edibility1.1SDP	Phvul.001G200500	(1 of 2) PTHR31300:SF3 - GB	2833	Pv01	45938145	45940977
Edibility1.1SDP	Phvul.001G200600	(1 of 16) PF11955 - Plant organelle RNA recognition domain (PORR)	2782	Pv01	45945932	45948713
Edibility1.1SDP	Phvul.001G200700	(1 of 3) K12603 - CCR4-NOT transcription complex subunit 6 (CNOT6, CCR4)	6940	Pv01	45958161	45965100
Edibility1.1SDP	Phvul.001G200800		1122	Pv01	45969617	45970738
Edibility1.1SDP	Phvul.001G200900	(1 of 2) K02889 - large subunit ribosomal protein L21e (RP-L21e, RPL21)	1109	Pv01	45970762	45971870
Edibility1.1SDP	Phvul.001G201000	(1 of 2) K02889 - large subunit ribosomal protein L21e (RP-L21e, RPL21)	1048	Pv01	45974728	45975775
Edibility1.1SDP	Phvul.001G201100	(1 of 1) K14015 - nuclear protein localization protein 4 homolog (NPLOC4, NPL4)	3478	Pv01	45978589	45982066
Edibility1.1SDP	Phvul.001G201200	(1 of 1) K06671 - cohesin complex subunit SA-1/2 (STAG1_2, SCC3, IRR1)	9916	Pv01	45986217	45996132
Edibility1.1SDP	Phvul.001G201300	(1 of 96) 1.11.1.7 - Peroxidase / Lactoperoxidase	1520	Pv01	46007905	46009424
Edibility1.1SDP	Phvul.001G201400	(1 of 6) PF00620//PF00786 - RhoGAP domain (RhoGAP) // P21-Rho-binding domain (PBD)	3210	Pv01	46019320	46022529
Edibility1.1SDP	Phvul.001G201500		927	Pv01	46024704	46025630
Edibility1.1SDP	Phvul.001G201600	(1 of 3) K13207 - CUG-BP- and ETR3-like factor (CUGBP, BRUNOL, CELF)	5302	Pv01	46030342	46035643
Edibility1.1SDP	Phvul.001G201700	(1 of 3) PTHR23196 - PAX TRANSCRIPTION ACTIVATION DOMAIN INTERACTING PROTEIN	5142	Pv01	46041513	46046654
Edibility1.1SDP	Phvul.001G201800	(1 of 51) KOG0725 - Reductases with broad range of substrate specificities	2741	Pv01	46047520	46050260
Edibility1.1SDP	Phvul.001G201900		1501	Pv01	46050358	46051858
Edibility1.1SDP	Phvul.001G202000	(1 of 9) K14486 - auxin response factor (K14486, ARF)	7080	Pv01	46052103	46059182
Edibility1.1SDP	Phvul.001G202100	(1 of 2) PTHR23023//PTHR23023:SF142 - DIMETHYLANILINE MONOOXYGENASE // SUBFAMILY NOT NAMED	4251	Pv01	46087860	46092110
Edibility1.1SDP	Phvul.001G202200	(1 of 2) PTHR23023//PTHR23023:SF142 - DIMETHYLANILINE MONOOXYGENASE // SUBFAMILY NOT NAMED	1682	Pv01	46104372	46106053
Edibility1.1SDP	Phvul.001G202300		533	Pv01	46121188	46121720
Edibility1.1SDP	Phvul.001G202400	(1 of 16) PF07765 - KIP1-like protein (KIP1)	3130	Pv01	46122095	46125224
Edibility1.1SDP	Phvul.001G202500		1014	Pv01	46127360	46128373
Edibility1.1SDP	Phvul.001G202600	(1 of 3) K14485 - transport inhibitor response 1 (TIR1)	5690	Pv01	46140496	46146185
Edibility1.1SDP	Phvul.001G202700		123	Pv01	46150546	46150668
Edibility1.1SDP	Phvul.001G202800	(1 of 1) PTHR15657:SF1 - THYROID TRANSCRIPTION FACTOR 1-ASSOCIATED PROTEIN 26	3475	Pv01	46151116	46154590
Edibility1.1SDP	Phvul.001G202900	(1 of 3) PTHR11615//PTHR11615:SF150 - NITRATE, FROMATE, IRON DEHYDROGENASE // SUBFAMILY NOT NAMED	1575	Pv01	46157292	46158866
Edibility1.1SDP	Phvul.001G203000	(1 of 2) PTHR31717:SF16 - ZINC FINGER PROTEIN CONSTANS-LIKE 13	4292	Pv01	46165419	46169710
Edibility1.2SDP	Phvul.001G216400	(1 of 1) PTHR22938 - ZINC FINGER PROTEIN 598	4611	Pv01	47258824	47263434
Edibility1.2SDP	Phvul.001G216500	(1 of 1) PTHR14344 - WD REPEAT PROTEIN	12100	Pv01	47264733	47276832
Edibility1.2SDP	Phvul.001G216600	(1 of 3) PTHR11964:SF18 - S-ADENOSYLMETHIONINE SYNTHASE 2	1185	Pv01	47283013	47284197
Edibility1.2SDP	Phvul.001G216700	(1 of 3) PTHR11964:SF18 - S-ADENOSYLMETHIONINE SYNTHASE 2	2557	Pv01	47291919	47294475
Edibility1.2SDP	Phvul.001G216800	(1 of 4) K13436 - pto-interacting protein 1 (PTI1)	3366	Pv01	47297710	47301075
Edibility1.2SDP	Phvul.001G216900	(1 of 5) PTHR11132//PTHR11132:SF80 - SOLUTE CARRIER FAMILY 35 // SUBFAMILY NOT NAMED	8122	Pv01	47304004	47312125
Edibility1.2SDP	Phvul.001G217000	(1 of 1) K17573 - meiosis arrest female protein 1 (LKAP, MARF1)	2412	Pv01	47313848	47316259
Edibility1.2SDP	Phvul.001G217100	(1 of 98) PF00226 - DnaJ domain (DnaJ)	1521	Pv01	47317946	47319466
Edibility1.2SDP	Phvul.001G217200		2042	Pv01	47321122	47323163
Edibility1.2SDP	Phvul.001G217300	(1 of 7) PTHR31707:SF3 - PECTINESTERASE/PECTINESTERASE INHIBITOR 13-RELATED	1719	Pv01	47328619	47330337
Edibility1.2SDP	Phvul.001G217400	(1 of 7) PTHR31707:SF3 - PECTINESTERASE/PECTINESTERASE INHIBITOR 13-RELATED	1719	Pv01	47334610	47336328
Edibility1.2SDP	Phvul.001G217500	(1 of 2) K02835 - peptide chain release factor 1 (prfA, MTRF1, MRF1)	4424	Pv01	47337987	47342410
Edibility1.2SDP	Phvul.001G217600	(1 of 2) PTHR24078:SF255 - DNAJ HOMOLOG DNJ-5	375	Pv01	47344624	47344998
Edibility1.2SDP	Phvul.001G217700	(1 of 197) PF01535//PF13041 - PPR repeat (PPR) // PPR repeat family (PPR_2)	2076	Pv01	47348020	47350095
Edibility1.2SDP	Phvul.001G217800	(1 of 1) PTHR11003:SF146 - TWO-PORE POTASSIUM CHANNEL 4-RELATED	2378	Pv01	47354469	47356846
Edibility1.2SDP	Phvul.001G217900	(1 of 5) 2.3.1.162 - Taxadien-5-alpha-ol O-acetyltransferase / Taxadienol acetyltransferase	2352	Pv01	47360053	47362404
Edibility1.2SDP	Phvul.001G218000	(1 of 8) PTHR24221:SF205 - ABC TRANSPORTER B FAMILY MEMBER 11-RELATED	6957	Pv01	47365451	47372407
Edibility1.2SDP	Phvul.001G218100	(1 of 1) PTHR13495 - NEFA-INTERACTING NUCLEAR PROTEIN NIP30	2626	Pv01	47373064	47375689
Edibility1.2SDP	Phvul.001G218200	(1 of 1) PTHR11141//PTHR11141:SF6 - PROTEIN TRANSPORT PROTEIN SEC23 // SUBFAMILY NOT NAMED	6047	Pv01	47377084	47383130
Edibility1.2SDP	Phvul.001G218300	(1 of 1) PTHR11451:SF21 - BIFUNCTIONAL GLUTAMATE/PROLINE--TRNA LIGASE	4854	Pv01	47384779	47389632
Edibility1.2SDP	Phvul.001G218400	(1 of 32) PF12708 - Pectate lyase superfamily protein (Pectate_lyase_3)	3842	Pv01	47398501	47402342
Edibility1.2SDP	Phvul.001G218500	(1 of 91) PF03106 - WRKY DNA -binding domain (WRKY)	4030	Pv01	47405676	47409705
Edibility1.2SDP	Phvul.001G218600	(1 of 2) PTHR22595//PTHR22595:SF35 - CHITINASE-RELATED // SUBFAMILY NOT NAMED	1293	Pv01	47419027	47420319
Edibility1.2SDP	Phvul.001G218700	(1 of 2) PTHR31734:SF15 - AUXIN-RESPONSIVE PROTEIN IAA20-RELATED	1067	Pv01	47423110	47424176
Edibility1.2SDP	Phvul.001G218800	(1 of 3) K12126 - phytochrome-interacting factor 3 (PIF3)	2810	Pv01	47432919	47435728
Edibility1.2SDP	Phvul.001G218900	(1 of 1) K15053 - charged multivesicular body protein 7 (CHMP7)	4322	Pv01	47437475	47441796
Edibility1.2SDP	Phvul.001G219000	(1 of 2) PTHR10641:SF465 - MYB TRANSCRIPTION FACTOR	1964	Pv01	47461266	47463229
Edibility1.2SDP	Phvul.001G219100		1360	Pv01	47472196	47473555
Edibility1.2SDP	Phvul.001G219200	(1 of 6) PTHR21562:SF5 - PECTINACETYLESTERASE FAMILY PROTEIN	5915	Pv01	47476779	47482693
Edibility1.2SDP	Phvul.001G219300	(1 of 1) PTHR12725//PTHR12725:SF49 - HALOACID DEHALOGENASE-LIKE HYDROLASE // SUBFAMILY NOT NAMED	2660	Pv01	47488061	47490720
Edibility1.2SDP	Phvul.001G219400	(1 of 1) PTHR11071:SF247 - PEPTIDYL-PROLYL CIS-TRANS ISOMERASE D	2482	Pv01	47490702	47493183
Edibility1.2SDP	Phvul.001G219500	(1 of 1) PTHR13832:SF301 - PROTEIN PHOSPHATASE 2C 32	5536	Pv01	47502990	47508525
Edibility1.2SDP	Phvul.001G219600	(1 of 2) PTHR15561 - CALCITONIN GENE-RELATED PEPTIDE-RECEPTOR COMPONENT PROTEIN	4061	Pv01	47509382	47513442
Edibility1.2SDP	Phvul.001G219700	(1 of 2) PTHR31867:SF34 - EXPANSIN-A17-RELATED	1033	Pv01	47514675	47515707
Edibility1.2SDP	Phvul.001G219800	(1 of 10) K19355 - mannan endo-1,4-beta-mannosidase (MAN)	3610	Pv01	47529979	47533588
Edibility1.2SDP	Phvul.001G219900	(1 of 1) PTHR22572//PTHR22572:SF112 - SUGAR-1-PHOSPHATE GUANYL TRANSFERASE // SUBFAMILY NOT NAMED	6363	Pv01	47535574	47541936
Edibility1.2SDP	Phvul.001G220000	(1 of 1) PTHR23339 - TYROSINE SPECIFIC PROTEIN PHOSPHATASE AND DUAL SPECIFICITY PROTEIN PHOSPHATASE	14019	Pv01	47542973	47556991
Edibility1.2SDP	Phvul.001G220100	(1 of 1) 3.4.22.1 - Cathepsin B / Cathepsin B1	8010	Pv01	47560878	47568887
Edibility1.2SDP	Phvul.001G220300	(1 of 1) PTHR22847:SF387 - GENERAL TRANSCRIPTIONAL COREPRESSOR TUPA	18812	Pv01	47574200	47593011
Edibility1.2SDP	Phvul.001G220400	(1 of 1) K12456 - anaphase-promoting complex subunit 13 (APC13)	1333	Pv01	47594020	47595352
Edibility1.2SDP	Phvul.001G220500	(1 of 2) PTHR24031:SF155 - DEAD-BOX ATP-DEPENDENT RNA HELICASE 3, CHLOROPLASTIC	5798	Pv01	47596122	47601919
Edibility1.2SDP	Phvul.001G220600	(1 of 1) PTHR23423//PTHR23423:SF35 - ORGANIC SOLUTE TRANSPORTER-RELATED // SUBFAMILY NOT NAMED	5197	Pv01	47604360	47609556
Edibility1.2SDP	Phvul.001G220700		1040	Pv01	47614058	47615097
Edibility1.2SDP	Phvul.001G220800		708	Pv01	47622246	47622953
Edibility1.2SDP	Phvul.001G220900	(1 of 1) PTHR23115:SF184 - TRANSLATION INITIATION FACTOR IF-2, MITOCHONDRIAL	5845	Pv01	47626042	47631886
Edibility1.2SDP	Phvul.001G221000		2398	Pv01	47636934	47639331
Edibility1.2SDP	Phvul.001G221100	(1 of 2) K12120 - phytochrome A (PHYA)	5713	Pv01	47642033	47647745
Edibility1.2SDP	Phvul.001G221200	(1 of 3) PTHR31238:SF39 - GERMIN-LIKE PROTEIN SUBFAMILY 2 MEMBER 1-RELATED	1624	Pv01	47651024	47652647
Edibility1.2SDP	Phvul.001G221300	(1 of 2) PTHR11654//PTHR11654:SF110 - OLIGOPEPTIDE TRANSPORTER-RELATED // SUBFAMILY NOT NAMED	3919	Pv01	47661428	47665346
Edibility1.2SDP	Phvul.001G221400	(1 of 6) PTHR21562:SF5 - PECTINACETYLESTERASE FAMILY PROTEIN	3983	Pv01	47672974	47676956
Edibility1.2SDP	Phvul.001G221500	(1 of 2) PTHR10641:SF618 - MYB DOMAIN PROTEIN 55	2611	Pv01	47685032	47687642
Edibility1.2SDP	Phvul.001G221600	(1 of 79) PF01535//PF13041//PF14432 - PPR repeat (PPR) // PPR repeat family (PPR_2) // DYW family of nucleic acid deaminases (DYW_deaminase)	2132	Pv01	47700331	47702462
Edibility1.2SDP	Phvul.001G221700	(1 of 2) PTHR21659:SF19 - HYDROPHOBIC PROTEIN RCI2B	1109	Pv01	47706454	47707562
Edibility1.2SDP	Phvul.001G221800		216	Pv01	47722395	47722610
Edibility1.2SDP	Phvul.001G221900		786	Pv01	47739456	47740241
Edibility1.2SDP	Phvul.001G222000	(1 of 1) PTHR17614 - ZINC FINGER-CONTAINING	3986	Pv01	47743974	47747959
Edibility1.2SDP	Phvul.001G222100	(1 of 2) PTHR13683//PTHR13683:SF312 - ASPARTYL PROTEASES // SUBFAMILY NOT NAMED	4222	Pv01	47749059	47753280
Edibility1.2SDP	Phvul.001G222200	(1 of 3) PTHR11601//PTHR11601:SF47 - CYSTEINE DESULFURYLASE // SUBFAMILY NOT NAMED	2818	Pv01	47757108	47759925
Edibility1.2SDP	Phvul.001G222300	(1 of 2) PTHR14379:SF7 - EMB	4720	Pv01	47762518	47767237
Edibility1.2SDP	Phvul.001G222400		150	Pv01	47763430	47763579
Edibility1.2SDP	Phvul.001G222500	(1 of 2) PTHR32227:SF118 - CARBOHYDRATE-BINDING X8 DOMAIN-CONTAINING PROTEIN	3361	Pv01	47769211	47772571
Edibility1.2SDP	Phvul.001G222600	(1 of 1) K16315 - serine/threonine-protein kinase haspin [EC:2.7.11.1] (GSG2)	6692	Pv01	47774673	47781364
Edibility1.2SDP	Phvul.001G222700	(1 of 1198) 2.7.11.1 - Non-specific serine/threonine protein kinase / Threonine-specific protein kinase	4698	Pv01	47787398	47792095
Edibility1.2SDP	Phvul.001G222800	(1 of 4) PTHR11964:SF16 - S-ADENOSYLMETHIONINE SYNTHASE 4	2169	Pv01	47799156	47801324
Edibility1.2SDP	Phvul.001G222900	(1 of 5) 2.3.3.8 - ATP citrate synthase / Citric cleavage enzyme	4538	Pv01	47803561	47808098
Edibility1.2SDP	Phvul.001G223000	(1 of 3) K14007 - protein transport protein SEC24 (SEC24)	10053	Pv01	47809530	47819582
Edibility1.2SDP	Phvul.001G223100	(1 of 10) K19355 - mannan endo-1,4-beta-mannosidase (MAN)	1765	Pv01	47823357	47825121
Edibility1.2SDP	Phvul.001G223200	(1 of 2) 3.4.19.3 - Pyroglutamyl-peptidase I / Pyrrolidone-carboxylate peptidase	3150	Pv01	47833583	47836732
Edibility1.2SDP	Phvul.001G223300	(1 of 1) PTHR23429:SF4 - GLUCOSE-6-PHOSPHATE 1-DEHYDROGENASE 4, CHLOROPLASTIC	5486	Pv01	47839746	47845231
Edibility1.2SDP	Phvul.001G223400	(1 of 5) PF15699 - NPR1 interacting (NPR1_interact)	990	Pv01	47849167	47850156
Edibility1.2SDP	Phvul.001G223500	(1 of 1) PTHR22835:SF275 - GDSL ESTERASE/LIPASE LIP-4	3634	Pv01	47853431	47857064
Edibility1.2SDP	Phvul.001G223600	(1 of 74) PF00892 - EamA-like transporter family (EamA)	2928	Pv01	47864397	47867324
Edibility1.2SDP	Phvul.001G223700	(1 of 3) 2.4.1.123 - Inositol 3-alpha-galactosyltransferase / UDP-alpha-D-galactose:myo-inositol 3-alpha-D-galactosyltransferase	2602	Pv01	47870097	47872698
Edibility1.2SDP	Phvul.001G223800	(1 of 1) PTHR10366:SF289 - CHLOROPLAST STEM-LOOP BINDING PROTEIN OF 41 KDA B, CHLOROPLASTIC	3823	Pv01	47878350	47882172
Edibility1.2SDP	Phvul.001G223900	(1 of 2) KOG3195 - Uncharacterized membrane protein NPD008/CGI-148	5870	Pv01	47883145	47889014
Edibility1.2SDP	Phvul.001G224000	(1 of 2) K12398 - AP-3 complex subunit mu (AP3M)	3472	Pv01	47890086	47893557
Edibility1.2SDP	Phvul.001G224100	(1 of 12) PF01789 - PsbP (PsbP)	2387	Pv01	47894045	47896431
Edibility1.2SDP	Phvul.001G224200	(1 of 6) PF12899 - Alkaline and neutral invertase (Glyco_hydro_100)	2908	Pv01	47897699	47900606
Edibility1.2SDP	Phvul.001G224300	(1 of 3) K15178 - RNA polymerase-associated protein RTF1 (RTF1)	1974	Pv01	47901386	47903359
Edibility1.2SDP	Phvul.001G224400	(1 of 22) PF04398 - Protein of unknown function, DUF538 (DUF538)	1049	Pv01	47905109	47906157
Edibility1.2SDP	Phvul.001G224500	(1 of 1) PTHR23316:SF17 - IMPORTIN SUBUNIT ALPHA	5654	Pv01	47908789	47914442
Edibility1.2SDP	Phvul.001G224600	(1 of 2) PTHR33124:SF7 - TRANSCRIPTION FACTOR BHLH149	1039	Pv01	47922837	47923875
Edibility1.2SDP	Phvul.001G224700	(1 of 1) PTHR13833:SF49 - NHL REPEAT-CONTAINING PROTEIN 2	17047	Pv01	47929578	47946624
Edibility1.2SDP	Phvul.001G224800	(1 of 2) PTHR23244//PTHR23244:SF294 - KELCH REPEAT DOMAIN // SUBFAMILY NOT NAMED	4411	Pv01	47952907	47957317
Edibility1.2SDP	Phvul.001G224900	(1 of 2) PTHR11850//PTHR11850:SF102 - HOMEOBOX PROTEIN TRANSCRIPTION FACTORS // SUBFAMILY NOT NAMED	5872	Pv01	47970468	47976339
Edibility1.2SDP	Phvul.001G225000	(1 of 3) K05953 - nicotianamine synthase (E2.5.1.43)	1769	Pv01	47980872	47982640
Edibility1.2SDP	Phvul.001G225100		1430	Pv01	47999745	48001174
Edibility1.2SDP	Phvul.001G225200	(1 of 1) PTHR11075:SF6 - CLASS I PEPTIDE CHAIN RELEASE FACTOR	5266	Pv01	48002013	48007278
Edibility1.2SDP	Phvul.001G225300	(1 of 40) PF00582 - Universal stress protein family (Usp)	1182	Pv01	48008683	48009864
Edibility1.2SDP	Phvul.001G225400	(1 of 1) PTHR11711//PTHR11711:SF194 - ADP RIBOSYLATION FACTOR-RELATED // SUBFAMILY NOT NAMED	2661	Pv01	48014745	48017405
Edibility1.2SDP	Phvul.001G225500	(1 of 1) K12848 - U4/U6.U5 tri-snRNP component SNU23 (SNU23)	3141	Pv01	48019511	48022651
Edibility1.2SDP	Phvul.001G225600	(1 of 3) K09584 - protein disulfide-isomerase A6 (PDIA6, TXNDC7)	3963	Pv01	48023765	48027727
Edibility1.2SDP	Phvul.001G225700	(1 of 14) PF07816 - Protein of unknown function (DUF1645) (DUF1645)	1811	Pv01	48031533	48033343
Edibility1.2SDP	Phvul.001G225800	(1 of 4) PTHR21726:SF29 - F1O19.10 PROTEIN	4552	Pv01	48051012	48055563
Edibility1.2SDP	Phvul.001G225900	(1 of 10) PF12023 - Domain of unknown function (DUF3511) (DUF3511)	303	Pv01	48062264	48062566
Edibility1.2SDP	Phvul.001G226000	(1 of 10) PF07887 - Calmodulin binding protein-like (Calmodulin_bind)	3606	Pv01	48069688	48073293
Edibility1.2SDP	Phvul.001G226100	(1 of 10) PF07887 - Calmodulin binding protein-like (Calmodulin_bind)	2814	Pv01	48077359	48080172
Edibility1.2SDP	Phvul.001G226200	(1 of 10) PF07887 - Calmodulin binding protein-like (Calmodulin_bind)	2499	Pv01	48082826	48085324
Edibility1.2SDP	Phvul.001G226300	(1 of 123) PTHR24078 - DNAJ HOMOLOG SUBFAMILY C MEMBER	1320	Pv01	48090648	48091967
Edibility1.2SDP	Phvul.001G226400	(1 of 3) PTHR23316:SF22 - ARMADILLO/BETA-CATENIN-LIKE REPEATS-CONTAINING PROTEIN-RELATED	6290	Pv01	48095064	48101353
Edibility1.2SDP	Phvul.001G226500	(1 of 1) PTHR10071//PTHR10071:SF178 - TRANSCRIPTION FACTOR GATA GATA BINDING FACTOR // SUBFAMILY NOT NAMED	932	Pv01	48107137	48108068
Edibility1.2SDP	Phvul.001G226600	(1 of 2) PTHR13058 - THREE PRIME REPAIR EXONUCLEASE 1, 2	3737	Pv01	48111277	48115013
Edibility1.2SDP	Phvul.001G226700	(1 of 13) K10406 - kinesin family member C2/C3 (KIFC2_3)	5702	Pv01	48118658	48124359
Edibility1.2SDP	Phvul.001G226800	(1 of 3) PTHR13832:SF158 - PROTEIN PHOSPHATASE 2C 5-RELATED	3447	Pv01	48125663	48129109
Edibility1.2SDP	Phvul.001G226900	(1 of 65) PF13947 - Wall-associated receptor kinase galacturonan-binding (GUB_WAK_bind)	648	Pv01	48138076	48138723
Edibility1.2SDP	Phvul.001G227000	(1 of 3) PTHR22847:SF424 - TOPLESS-RELATED PROTEIN 2-RELATED	9397	Pv01	48140984	48150380
Edibility1.2SDP	Phvul.001G227100	(1 of 2) PTHR13832:SF198 - PROTEIN PHOSPHATASE 2C 34-RELATED	3244	Pv01	48154642	48157885
Edibility1.2SDP	Phvul.001G227200	(1 of 1) PTHR33905:SF1 - CST COMPLEX SUBUNIT TEN1	3757	Pv01	48163453	48167209
Edibility1.2SDP	Phvul.001G227300	(1 of 6) PTHR32468:SF26 - CATION/H(+) ANTIPORTER 15	2606	Pv01	48169132	48171737
Edibility1.2SDP	Phvul.001G227400		1778	Pv01	48175584	48177361
Edibility1.2SDP	Phvul.001G227500	(1 of 19) PF01535//PF13041//PF13812//PF14432 - PPR repeat (PPR) // PPR repeat family (PPR_2) // Pentatricopeptide repeat domain (PPR_3) // DYW family of nucleic acid deaminases (DYW_deaminase)	1917	Pv01	48180217	48182133
Edibility1.2SDP	Phvul.001G227600	(1 of 1) K07179 - RIO kinase 2 (RIOK2)	5604	Pv01	48183827	48189430
Edibility1.2SDP	Phvul.001G227700	(1 of 7) PTHR14326 - TARGETING PROTEIN FOR XKLP2	3294	Pv01	48191915	48195208
Edibility1.3SDP	Phvul.001G261100	(1 of 1) PTHR12771:SF19 - ELMO/CED-12 DOMAIN-CONTAINING PROTEIN-RELATED	4179	Pv01	50876320	50880498
Edibility2.1SDP	Phvul.002G000400	(1 of 1) PTHR36368:SF1 - GENOMIC DNA, CHROMOSOME 3, TAC CLONE:K17E7	2586	Pv02	21160	23745
Edibility2.1SDP	Phvul.002G000500	(1 of 2) KOG2350 - Zn-finger protein joined to JAZF1 (predicted suppressor)	8693	Pv02	33417	42109
Edibility2.1SDP	Phvul.002G000600	(1 of 2) PTHR31403:SF2 - PHOSPHOLIPASE A1-IBETA2, CHLOROPLASTIC	1706	Pv02	58575	60280
Edibility2.1SDP	Phvul.002G000700		694	Pv02	62976	63669
Edibility2.1SDP	Phvul.002G000800	(1 of 1) PTHR13789:SF224 - CTF2A LIKE OXIDOREDUCTASE-RELATED	2348	Pv02	64087	66434
Edibility2.1SDP	Phvul.002G000900	(1 of 5) 2.3.1.162 - Taxadien-5-alpha-ol O-acetyltransferase / Taxadienol acetyltransferase	1368	Pv02	70345	71712
Edibility2.1SDP	Phvul.002G001000		3556	Pv02	72653	76208
Edibility2.1SDP	Phvul.002G001100		3081	Pv02	78997	82077
Edibility2.1SDP	Phvul.002G001200	(1 of 1) PTHR15680:SF10 - 50S RIBOSOMAL PROTEIN L19-1, CHLOROPLASTIC-RELATED	2269	Pv02	86552	88820
Edibility2.1SDP	Phvul.002G001300	(1 of 1) PTHR10809:SF42 - VESICLE-ASSOCIATED PROTEIN 2-1	4127	Pv02	90243	94369
Edibility2.1SDP	Phvul.002G001400	(1 of 2) PTHR23291:SF34 - BAX INHIBITOR 1	2200	Pv02	100285	102484
Edibility2.1SDP	Phvul.002G001500	(1 of 3) PTHR10071:SF159 - GATA TRANSCRIPTION FACTOR 26-RELATED	6269	Pv02	110858	117126
Edibility2.1SDP	Phvul.002G001600	(1 of 1) PTHR22884:SF370 - HISTONE-LYSINE N-METHYLTRANSFERASE, H3 LYSINE-9 SPECIFIC SUVH5-RELATED	4836	Pv02	122361	127196
Edibility2.1SDP	Phvul.002G001700	(1 of 4) PTHR31692:SF10 - EXPANSIN-LIKE B1	2193	Pv02	127768	129960
Edibility2.1SDP	Phvul.002G001801	(1 of 3) PTHR11785//PTHR11785:SF331 - AMINO ACID TRANSPORTER // SUBFAMILY NOT NAMED	1423	Pv02	164534	165956
Edibility2.1SDP	Phvul.002G001900	(1 of 1) K10848 - DNA excision repair protein ERCC-4 (ERCC4, XPF)	5797	Pv02	166530	172326
Edibility2.1SDP	Phvul.002G002000	(1 of 4) PTHR33077:SF13 - PROTEIN TIFY 10A-RELATED	1469	Pv02	174266	175734
Edibility2.1SDP	Phvul.002G002100	(1 of 4) KOG0884 - Similar to cyclophilin-type peptidyl-prolyl cis-trans isomerase	4624	Pv02	175881	180504
Edibility2.1SDP	Phvul.002G002200	(1 of 3) PTHR24343//PTHR24343:SF168 - SERINE/THREONINE KINASE // SUBFAMILY NOT NAMED	3189	Pv02	184415	187603
Edibility2.1SDP	Phvul.002G002300	(1 of 2) PTHR23056:SF41 - CALCINEURIN B-LIKE PROTEIN 9	1253	Pv02	192378	193630
Edibility2.1SDP	Phvul.002G002400	(1 of 1) K14845 - RAT1-interacting protein (RAI1, DOM3Z)	4645	Pv02	195953	200597
Edibility2.1SDP	Phvul.002G002500	(1 of 3) K03115 - casein kinase II subunit beta (CSNK2B)	3219	Pv02	203762	206980
Edibility2.1SDP	Phvul.002G002600	(1 of 1) PTHR27001:SF75 - PROTEIN KINASE FAMILY PROTEIN	3369	Pv02	213946	217314
Edibility2.1SDP	Phvul.002G002700	(1 of 2) PTHR10044//PTHR10044:SF131 - INHIBITOR OF APOPTOSIS // SUBFAMILY NOT NAMED	1551	Pv02	237823	239373
Edibility2.2SDP	Phvul.002G162400	(1 of 21) PF00069//PF00560//PF08263 - Protein kinase domain (Pkinase) // Leucine Rich Repeat (LRR_1) // Leucine rich repeat N-terminal domain (LRRNT_2)	2981	Pv02	31706589	31709569
Edibility2.2SDP	Phvul.002G162500	(1 of 4) PTHR31194//PTHR31194:SF16 - SHN SHINE , DNA BINDING / TRANSCRIPTION FACTOR // SUBFAMILY NOT NAMED	1246	Pv02	31720238	31721483
Edibility2.2SDP	Phvul.002G162600	(1 of 1) PTHR33374:SF2 - ARABINOGALACTAN PEPTIDE 22-RELATED	934	Pv02	31730459	31731392
Edibility2.2SDP	Phvul.002G162700	(1 of 1) PTHR23257:SF454 - SERINE/THREONINE-PROTEIN KINASE QKGA-RELATED	3362	Pv02	31735779	31739140
Edibility2.2SDP	Phvul.002G162800	(1 of 2) PTHR22847:SF443 - PROTEIN SPA1-RELATED 2	9912	Pv02	31740583	31750494
Edibility2.2SDP	Phvul.002G162900	(1 of 1) K12869 - crooked neck (CRN, CRNKL1, CLF1, SYF3)	6752	Pv02	31761741	31768492
Edibility2.2SDP	Phvul.002G163000	(1 of 2) PTHR18937:SF216 - TRANSCRIPTION FACTOR, PUTATIVE, 74638-73126-RELATED	2555	Pv02	31771848	31774402
Edibility2.2SDP	Phvul.002G163100	(1 of 14) K14684 - solute carrier family 25 (mitochondrial phosphate transporter), member 23/24/25/41 (SLC25A23S)	3786	Pv02	31775829	31779614
Edibility2.2SDP	Phvul.002G163200		823	Pv02	31792900	31793722
Edibility2.2SDP	Phvul.002G163300	(1 of 1) K14299 - nucleoporin SEH1 (SEH1)	2901	Pv02	31796592	31799492
Edibility2.2SDP	Phvul.002G163400	(1 of 91) PF03106 - WRKY DNA -binding domain (WRKY)	1549	Pv02	31801904	31803452
Edibility2.2SDP	Phvul.002G163500	(1 of 1) PTHR10641//PTHR10641:SF620 - MYB-LIKE DNA-BINDING PROTEIN MYB // SUBFAMILY NOT NAMED	2036	Pv02	31811502	31813537
Edibility2.2SDP	Phvul.002G163600		887	Pv02	31827832	31828718
Edibility2.2SDP	Phvul.002G163700	(1 of 180) PF00847 - AP2 domain (AP2)	1543	Pv02	31832060	31833602
Edibility2.2SDP	Phvul.002G163800		2760	Pv02	31837883	31840642
Edibility2.2SDP	Phvul.002G163900	(1 of 1) PTHR13832//PTHR13832:SF294 - PROTEIN PHOSPHATASE 2C // SUBFAMILY NOT NAMED	1699	Pv02	31848878	31850576
Edibility2.2SDP	Phvul.002G164000	(1 of 2) 2.7.8.11//6.2.1.3 - CDP-diacylglycerol--inositol 3-phosphatidyltransferase / Phosphatidylinositol synthase // Long-chain-fatty-acid--CoA ligase / Lignoceroyl-CoA synthase	9488	Pv02	31851696	31861183
Edibility2.2SDP	Phvul.002G164100	(1 of 1) PF07078 - Forty-two-three protein (FYTT)	2690	Pv02	31871000	31873689
Edibility2.2SDP	Phvul.002G164200		3371	Pv02	31877354	31880724
Edibility2.2SDP	Phvul.002G164300		3568	Pv02	31884882	31888449
Edibility2.2SDP	Phvul.002G164400		750	Pv02	31895187	31895936
Edibility2.2SDP	Phvul.002G164500		300	Pv02	31901313	31901612
Edibility2.2SDP	Phvul.002G164600	(1 of 1) K11979 - E3 ubiquitin-protein ligase UBR7 [EC:6.3.2.19] (UBR7)	3930	Pv02	31907380	31911309
Edibility2.2SDP	Phvul.002G164700	(1 of 5) K01784 - UDP-glucose 4-epimerase (galE, GALE)	4661	Pv02	31921654	31926314
Edibility2.2SDP	Phvul.002G164800	(1 of 3) PTHR11566:SF58 - DYNAMIN-RELATED PROTEIN 1A	5435	Pv02	31930211	31935645
Edibility2.2SDP	Phvul.002G164900	(1 of 2) PTHR31479:SF2 - ALPHA/BETA-HYDROLASES SUPERFAMILY PROTEIN	5398	Pv02	31935489	31940886
Edibility2.2SDP	Phvul.002G165000	(1 of 2) PTHR31852:SF22 - LATE EMBRYOGENESIS ABUNDANT HYDROXYPROLINE-RICH GLYCOPROTEIN	914	Pv02	31941898	31942811
Edibility2.2SDP	Phvul.002G165100	(1 of 2) PTHR10666:SF134 - PHOSPHATIDYLINOSITOL 4-KINASE GAMMA 2	2912	Pv02	31949991	31952902
Edibility2.2SDP	Phvul.002G165200	(1 of 1) PTHR22835:SF281 - SGNH HYDROLASE-TYPE ESTERASE SUPERFAMILY PROTEIN	1848	Pv02	31955098	31956945
Edibility2.2SDP	Phvul.002G165300	(1 of 3) PTHR12953 - MEMBRANE PROTEIN CH1 RELATED	2786	Pv02	31957352	31960137
Edibility2.2SDP	Phvul.002G165400	(1 of 1) PTHR24291:SF46 - CYTOCHROME P450 97B3, CHLOROPLASTIC	8549	Pv02	31970186	31978734
Edibility2.2SDP	Phvul.002G165500	(1 of 55) PF03514 - GRAS domain family (GRAS)	2422	Pv02	32006644	32009065
Edibility2.2SDP	Phvul.002G165600	(1 of 1) K03404 - magnesium chelatase subunit D (chlD, bchD)	11456	Pv02	32012379	32023834
Edibility2.2SDP	Phvul.002G165700	(1 of 1) PTHR23070:SF35 - AAA DOMAIN-CONTAINING PROTEIN-RELATED	4355	Pv02	32042010	32046364
Edibility2.2SDP	Phvul.002G165800	(1 of 3) PTHR23070//PTHR23070:SF12 - BCS1 AAA-TYPE ATPASE // SUBFAMILY NOT NAMED	1517	Pv02	32050458	32051974
Edibility2.2SDP	Phvul.002G165900	(1 of 2) K02967 - small subunit ribosomal protein S2 (RP-S2, MRPS2, rpsB)	378	Pv02	32055674	32056051
Edibility2.2SDP	Phvul.002G166000	(1 of 3) PTHR23070//PTHR23070:SF12 - BCS1 AAA-TYPE ATPASE // SUBFAMILY NOT NAMED	1895	Pv02	32059393	32061287
Edibility2.2SDP	Phvul.002G166100	(1 of 3) PTHR23070//PTHR23070:SF12 - BCS1 AAA-TYPE ATPASE // SUBFAMILY NOT NAMED	1844	Pv02	32081787	32083630
Edibility2.2SDP	Phvul.002G166200	(1 of 3) PTHR23324:SF55 - PHOSPHATIDYLINOSITOL/PHOSPHATIDYLCHOLINE TRANSFER PROTEIN SFH10-RELATED	5022	Pv02	32097673	32102694
Edibility2.2SDP	Phvul.002G166300	(1 of 2) PTHR31388:SF3 - PEROXIDASE 36-RELATED	3213	Pv02	32110948	32114160
Edibility2.2SDP	Phvul.002G166400	(1 of 1) PTHR23155//PTHR23155:SF506 - LEUCINE-RICH REPEAT-CONTAINING PROTEIN // SUBFAMILY NOT NAMED	3423	Pv02	32114725	32118147
Edibility2.2SDP	Phvul.002G166500	(1 of 1) PTHR10168:SF116 - GLUTAREDOXIN-C3	1637	Pv02	32119595	32121231
Edibility2.2SDP	Phvul.002G166600	(1 of 2) PTHR10108:SF784 - METHYLTRANSFERASE PMT24-RELATED	3850	Pv02	32121405	32125254
Edibility2.2SDP	Phvul.002G166700	(1 of 2) PTHR31604:SF3 - PROTEIN SHI RELATED SEQUENCE 1-RELATED	2832	Pv02	32187166	32189997
Edibility2.2SDP	Phvul.002G166800	(1 of 1) PTHR34284:SF1 - FG-GAP REPEAT-CONTAINING PROTEIN	6573	Pv02	32206371	32212943
Edibility2.2SDP	Phvul.002G166900	(1 of 3) PTHR31218:SF53 - PROTEIN WALLS ARE THIN 1	2494	Pv02	32214253	32216746
Edibility2.2SDP	Phvul.002G167000	(1 of 1) PTHR20921:SF1 - PROTEIN RTE1-HOMOLOG	1849	Pv02	32217753	32219601
Edibility2.2SDP	Phvul.002G167100	(1 of 3) PTHR10438:SF274 - THIOREDOXIN H1	2402	Pv02	32221946	32224347
Edibility2.2SDP	Phvul.002G167200	(1 of 2) PTHR23421:SF79 - BETA-GALACTOSIDASE 3	5714	Pv02	32226379	32232092
Edibility2.2SDP	Phvul.002G167300	(1 of 1) PTHR11727:SF12 - DIMETHYLADENOSINE TRANSFERASE-LIKE PROTEIN	1708	Pv02	32238407	32240114
Edibility2.2SDP	Phvul.002G167400	(1 of 2) K12637 - 3-epi-6-deoxocathasterone 23-monooxygenase (CYP90C1, ROT3)	6198	Pv02	32248760	32254957
Edibility2.2SDP	Phvul.002G167500	(1 of 1) 2.8.4.3 - tRNA-2-methylthio-N(6)-dimethylallyladenosine synthase / tRNA-i6A37 methylthiotransferase	7486	Pv02	32269636	32277121
Edibility2.2SDP	Phvul.002G167600		848	Pv02	32281933	32282780
Edibility2.2SDP	Phvul.002G167700	(1 of 3) PTHR33167:SF3 - F16A14.15-RELATED	7311	Pv02	32315938	32323248
Edibility2.2SDP	Phvul.002G167800	(1 of 197) PF01535//PF13041 - PPR repeat (PPR) // PPR repeat family (PPR_2)	2667	Pv02	32332440	32335106
Edibility2.2SDP	Phvul.002G167900	(1 of 2) PTHR11106//PTHR11106:SF65 - GANGLIOSIDE INDUCED DIFFERENTIATION ASSOCIATED PROTEIN 2-RELATED // SUBFAMILY NOT NAMED	14388	Pv02	32335453	32349840
Edibility2.2SDP	Phvul.002G168000		585	Pv02	32359688	32360272
Edibility2.2SDP	Phvul.002G168100	(1 of 2) PTHR31471:SF5 - F7A19.1 PROTEIN-RELATED	2521	Pv02	32365572	32368092
Edibility2.2SDP	Phvul.002G168200	(1 of 2) PTHR34359:SF3 - CLAVATA3/ESR (CLE)-RELATED PROTEIN 10-RELATED	1455	Pv02	32373249	32374703
Edibility2.2SDP	Phvul.002G168300	(1 of 1) PTHR22953:SF46 - INACTIVE PURPLE ACID PHOSPHATASE 2-RELATED	3432	Pv02	32385224	32388655
Edibility2.2SDP	Phvul.002G168400	(1 of 1) PTHR11468//PTHR11468:SF14 - GLYCOGEN PHOSPHORYLASE // SUBFAMILY NOT NAMED	9028	Pv02	32389073	32398100
Edibility2.2SDP	Phvul.002G168500	(1 of 1) PTHR26374:SF199 - ZINC FINGER PROTEIN ZAT2-RELATED	3772	Pv02	32409607	32413378
Edibility2.2SDP	Phvul.002G168600	(1 of 2) PTHR22970:SF28 - ELM2 DOMAIN-CONTAINING PROTEIN	3498	Pv02	32425989	32429486
Edibility2.2SDP	Phvul.002G168700	(1 of 2) PTHR33133:SF7 - F26K24.10 PROTEIN	939	Pv02	32438989	32439927
Edibility2.2SDP	Phvul.002G168800	(1 of 1) PTHR33133:SF1 - T24P13.3	1964	Pv02	32460911	32462874
Edibility2.2SDP	Phvul.002G168900	(1 of 8) PTHR31194//PTHR31194:SF14 - SHN SHINE , DNA BINDING / TRANSCRIPTION FACTOR // SUBFAMILY NOT NAMED	1029	Pv02	32468061	32469089
Edibility2.2SDP	Phvul.002G169000		6470	Pv02	32480141	32486610
Edibility2.2SDP	Phvul.002G169100	(1 of 2) PTHR23257//PTHR23257:SF366 - SERINE-THREONINE PROTEIN KINASE // SUBFAMILY NOT NAMED	7020	Pv02	32493863	32500882
Edibility2.2SDP	Phvul.002G169200	(1 of 1) PTHR22811:SF47 - EMP24/GP25L/P24 FAMILY/GOLD DOMAIN-CONTAINING PROTEIN-RELATED	2137	Pv02	32512672	32514808
Edibility2.2SDP	Phvul.002G169300	(1 of 2) PTHR31741:SF3 - O-FUCOSYLTRANSFERASE-LIKE PROTEIN	12141	Pv02	32525420	32537560
Edibility2.2SDP	Phvul.002G169400	(1 of 1) K00592 - [ribulose-bisphosphate carboxylase]-lysine N-methyltransferase (E2.1.1.127)	4679	Pv02	32537282	32541960
Edibility2.2SDP	Phvul.002G169500	(1 of 47) PF12776 - Myb/SANT-like DNA-binding domain (Myb_DNA-bind_3)	2533	Pv02	32551945	32554477
Edibility2.2SDP	Phvul.002G169600	(1 of 3) PTHR10783:SF43 - PHOSPHATE TRANSPORTER PHO1 HOMOLOG 2-RELATED	8043	Pv02	32650491	32658533
Edibility2.2SDP	Phvul.002G169700	(1 of 3) PTHR10783:SF43 - PHOSPHATE TRANSPORTER PHO1 HOMOLOG 2-RELATED	5298	Pv02	32634567	32639864
Edibility2.2SDP	Phvul.002G169750		324	Pv02	32553305	32553628
Edibility2.2SDP	Phvul.002G169800	(1 of 2) PTHR34357:SF2 - F7A19.14 PROTEIN-RELATED	2210	Pv02	32631268	32633477
Edibility2.2SDP	Phvul.002G169900		5376	Pv02	32624094	32629469
Edibility2.2SDP	Phvul.002G170000	(1 of 8) PTHR10641//PTHR10641:SF626 - MYB-LIKE DNA-BINDING PROTEIN MYB // SUBFAMILY NOT NAMED	1828	Pv02	32599786	32601613
Edibility2.2SDP	Phvul.002G170100	(1 of 1) PTHR12197:SF126 - SET DOMAIN PROTEIN 35	1913	Pv02	33093248	33095160
Edibility2.2SDP	Phvul.002G170200	(1 of 2) PTHR31719:SF40 - NAC TRANSCRIPTION FACTOR 29	1681	Pv02	33079285	33080965
Edibility2.2SDP	Phvul.002G170300	(1 of 37) PF01357//PF03330 - Pollen allergen (Pollen_allerg_1) // Rare lipoprotein A (RlpA)-like double-psi beta-barrel (DPBB_1)	1720	Pv02	33002857	33004576
Edibility2.2SDP	Phvul.002G170500	(1 of 5) PTHR10641:SF473 - MYB TRANSCRIPTION FACTOR	2190	Pv02	32931930	32934119
Edibility2.2SDP	Phvul.002G170600	(1 of 7) PTHR31089:SF4 - CYCLIC DOF FACTOR 2-RELATED	3193	Pv02	32904192	32907384
Edibility2.2SDP	Phvul.002G170601		324	Pv02	32668199	32668522
Edibility2.2SDP	Phvul.002G170700	(1 of 2) PTHR31499:SF11 - HOMEODOMAIN-LIKE SUPERFAMILY PROTEIN	1963	Pv02	32842539	32844501
Edibility2.2SDP	Phvul.002G170800	(1 of 2) PTHR11240:SF19 - F7A19.32 PROTEIN-RELATED	1743	Pv02	32802508	32804250
Edibility2.2SDP	Phvul.002G170900	(1 of 3) PTHR23012//PTHR23012:SF73 - MEMBRANE ASSOCIATED RING FINGER // SUBFAMILY NOT NAMED	2774	Pv02	32794357	32797130
Edibility2.2SDP	Phvul.002G171000	(1 of 5) PTHR31948:SF8 - ZINC-FINGER HOMEODOMAIN PROTEIN 10-RELATED	1837	Pv02	32752023	32753859
Edibility2.2SDP	Phvul.002G171100	(1 of 2) PTHR10759//PTHR10759:SF9 - 60S RIBOSOMAL PROTEIN L34 // SUBFAMILY NOT NAMED	4273	Pv02	32729020	32733292
Edibility2.2SDP	Phvul.002G171200	(1 of 3) K02915 - large subunit ribosomal protein L34e (RP-L34e, RPL34)	1763	Pv02	32720735	32722497
Edibility2.2SDP	Phvul.002G171300	(1 of 9) PTHR33184:SF11 - BETA-1,3-N-ACETYLGLUCOSAMINYLTRANSFERASE FAMILY PROTEIN	439	Pv02	32712074	32712512
Edibility2.2SDP	Phvul.002G171400	(1 of 1) PF00931//PF13676//PF13966 - NB-ARC domain (NB-ARC) // TIR domain (TIR_2) // zinc-binding in reverse transcriptase (zf-RVT)	4613	Pv02	32705205	32709817
Edibility2.2SDP	Phvul.002G171500		1671	Pv02	32703235	32704905
Edibility2.2SDP	Phvul.002G171600	(1 of 91) PF02365 - No apical meristem (NAM) protein (NAM)	1468	Pv02	32698193	32699660
Edibility2.2SDP	Phvul.002G172350	(1 of 1) PTHR11945:SF169 - MADS-BOX FAMILY PROTEIN	3753	Pv02	32993348	32997100
Edibility2.2SDP	Phvul.002G174200	(1 of 3) K02880 - large subunit ribosomal protein L17e (RP-L17e, RPL17)	4042	Pv02	33173791	33177832
Edibility2.2SDP	Phvul.002G174300		731	Pv02	33174880	33175610
Edibility2.2SDP	Phvul.002G174400	(1 of 2) K12946 - signal peptidase complex subunit 1 (SPCS1)	282	Pv02	33190913	33191194
Edibility2.2SDP	Phvul.002G174500		342	Pv02	33211391	33211732
Edibility2.2SDP	Phvul.002G174600	(1 of 12) PF00646//PF01344 - F-box domain (F-box) // Kelch motif (Kelch_1)	2164	Pv02	33211782	33213945
Edibility2.2SDP	Phvul.002G174700	(1 of 1) PTHR12147:SF22 - ENDOPLASMIC RETICULUM METALLOPEPTIDASE 1	10497	Pv02	33218592	33229088
Edibility2.2SDP	Phvul.002G174800	(1 of 1) K01228 - mannosyl-oligosaccharide glucosidase (GCS1)	11790	Pv02	33233109	33244898
Edibility2.2SDP	Phvul.002G174901	(1 of 2) 3.2.1.106 - Mannosyl-oligosaccharide glucosidase / Processing A-glucosidase I	17793	Pv02	33252520	33270312
Edibility2.2SDP	Phvul.002G175000	(1 of 2) PTHR22849:SF8 - U-BOX DOMAIN-CONTAINING PROTEIN 45-RELATED	4689	Pv02	33281766	33286454
Edibility2.2SDP	Phvul.002G175100		1166	Pv02	33300092	33301257
Edibility2.2SDP	Phvul.002G175200	(1 of 2) PTHR10209:SF206 - GIBBERELLIN OXIDASE-LIKE PROTEIN-RELATED	3665	Pv02	33305292	33308956
Edibility2.2SDP	Phvul.002G175300	(1 of 7) K17871 - NADH:ubiquinone reductase (non-electrogenic) (ndh1)	3310	Pv02	33319259	33322568
Edibility2.2SDP	Phvul.002G175400	(1 of 1) PTHR18934:SF131 - RNA HELICASE, PUTATIVE-RELATED	13358	Pv02	33349515	33362872
Edibility2.2SDP	Phvul.002G175500	(1 of 1) PTHR11771:SF60 - LIPOXYGENASE 6, CHLOROPLASTIC	5269	Pv02	33369039	33374307
Edibility2.2SDP	Phvul.002G175600	(1 of 6) PF12056 - Protein of unknown function (DUF3537) (DUF3537)	4444	Pv02	33376969	33381412
Edibility2.2SDP	Phvul.002G175700	(1 of 2) K08818 - cell division cycle 2-like [EC:2.7.11.22] (CDC2L)	7568	Pv02	33387344	33394911
Edibility2.2SDP	Phvul.002G175800	(1 of 1) PTHR31471:SF15 - F12A21.28	2537	Pv02	33409734	33412270
Edibility2.2SDP	Phvul.002G175900	(1 of 3) K09775 - hypothetical protein (K09775)	3325	Pv02	33419363	33422687
Edibility2.2SDP	Phvul.002G176000	(1 of 1) K10730 - ATP-dependent DNA helicase Q4 [EC:3.6.4.12] (RECQL4)	9634	Pv02	33423604	33433237
Edibility2.2SDP	Phvul.002G176100	(1 of 3) PTHR31949:SF3 - PROTEIN, PUTATIVE-RELATED	7244	Pv02	33440662	33447905
Edibility2.2SDP	Phvul.002G176201	(1 of 2) PTHR24322:SF619 - 3-OXOACYL-[ACYL-CARRIER-PROTEIN] REDUCTASE, CHLOROPLASTIC	2738	Pv02	33454552	33457289
Edibility2.2SDP	Phvul.002G176300	(1 of 1) PTHR11562:SF13 - ZINC TRANSPORTER 7	2794	Pv02	33458683	33461476
Edibility2.2SDP	Phvul.002G176400	(1 of 6) PTHR22950//PTHR22950:SF298 - AMINO ACID TRANSPORTER // SUBFAMILY NOT NAMED	2042	Pv02	33471649	33473690
Edibility2.2SDP	Phvul.002G176500	(1 of 2) PTHR24198//PTHR24198:SF77 - ANKYRIN REPEAT AND PROTEIN KINASE DOMAIN-CONTAINING PROTEIN // SUBFAMILY NOT NAMED	3248	Pv02	33480772	33484019
Edibility2.2SDP	Phvul.002G176600	(1 of 59) 3.6.3.44 - Xenobiotic-transporting ATPase / Steroid-transporting ATPase	6335	Pv02	33495499	33501833
Edibility2.2SDP	Phvul.002G176700	(1 of 1) K18173 - cytochrome c oxidase assembly factor 1 (COA1)	2101	Pv02	33520467	33522567
Edibility2.2SDP	Phvul.002G176800		3145	Pv02	33535114	33538258
Edibility2.2SDP	Phvul.002G176900	(1 of 1) K03108 - signal recognition particle subunit SRP72 (SRP72)	6402	Pv02	33552978	33559379
Edibility2.2SDP	Phvul.002G177000	(1 of 94) PF02458 - Transferase family (Transferase)	1394	Pv02	33564856	33566249
Edibility2.2SDP	Phvul.002G177100	(1 of 2) PTHR26402//PTHR26402:SF608 - RESPONSE REGULATOR OF TWO-COMPONENT SYSTEM // SUBFAMILY NOT NAMED	4437	Pv02	33576923	33581359
Edibility2.2SDP	Phvul.002G177200	(1 of 18) PF07714//PF12819 - Protein tyrosine kinase (Pkinase_Tyr) // Carbohydrate-binding protein of the ER (Malectin_like)	5205	Pv02	33603809	33609013
Edibility2.2SDP	Phvul.002G177300	(1 of 3) PTHR15315:SF35 - F21J9.10	2089	Pv02	33617472	33619560
Edibility2.2SDP	Phvul.002G177400	(1 of 2) PTHR22536 - LUNG CANCER METASTASIS-RELATED LCMR1 PROTEIN	5508	Pv02	33623420	33628927
Edibility2.2SDP	Phvul.002G177500	(1 of 2) PTHR11214:SF92 - BETA-1,3-GALACTOSYLTRANSFERASE 20-RELATED	5900	Pv02	33632544	33638443
Edibility2.2SDP	Phvul.002G177600	(1 of 2) PTHR31384:SF3 - AUXIN RESPONSE FACTOR 6	9041	Pv02	33689195	33698235
Edibility2.2SDP	Phvul.002G177700	(1 of 3) K02923 - large subunit ribosomal protein L38e (RP-L38e, RPL38)	850	Pv02	33705037	33705886
Edibility2.2SDP	Phvul.002G177800	(1 of 18) PF03763 - Remorin, C-terminal region (Remorin_C)	3615	Pv02	33713141	33716755
Edibility2.2SDP	Phvul.002G177900		4434	Pv02	33739192	33743625
Edibility2.2SDP	Phvul.002G178000	(1 of 2) PTHR12553:SF7 - METALLO-BETA-LACTAMASE DOMAIN-CONTAINING PROTEIN	5787	Pv02	33747418	33753204
Edibility2.2SDP	Phvul.002G178100	(1 of 2) PTHR23172//PTHR23172:SF39 - AUXILIN/CYCLIN G-ASSOCIATED KINASE-RELATED // SUBFAMILY NOT NAMED	3610	Pv02	33771699	33775308
Edibility2.2SDP	Phvul.002G178200	(1 of 2) PTHR15835:SF6 - F20D23.9 PROTEIN	15637	Pv02	33775673	33791309
Edibility2.2SDP	Phvul.002G178300		630	Pv02	33795283	33795912
Edibility2.2SDP	Phvul.002G178400	(1 of 3) PTHR24343:SF136 - CBL-INTERACTING SERINE/THREONINE-PROTEIN KINASE 23	3728	Pv02	33806580	33810307
Edibility2.2SDP	Phvul.002G178500	(1 of 15) PTHR10797//PTHR10797:SF10 - CCR4-NOT TRANSCRIPTION COMPLEX SUBUNIT // SUBFAMILY NOT NAMED	837	Pv02	33811853	33812689
Edibility2.2SDP	Phvul.002G178600	(1 of 14) PTHR10797:SF3 - CCR4-ASSOCIATED FACTOR 1 HOMOLOG 11-RELATED	306	Pv02	33818965	33819270
Edibility2.2SDP	Phvul.002G178700	(1 of 14) PTHR10797:SF3 - CCR4-ASSOCIATED FACTOR 1 HOMOLOG 11-RELATED	1036	Pv02	33824347	33825382
Edibility2.2SDP	Phvul.002G178800	(1 of 14) PTHR10797:SF3 - CCR4-ASSOCIATED FACTOR 1 HOMOLOG 11-RELATED	828	Pv02	33832901	33833728
Edibility2.2SDP	Phvul.002G178901	(1 of 6) PTHR23063:SF2 - PROTEIN ACL-5, ISOFORM A	8319	Pv02	33842965	33851283
Edibility2.2SDP	Phvul.002G179000	(1 of 15) PTHR10797//PTHR10797:SF10 - CCR4-NOT TRANSCRIPTION COMPLEX SUBUNIT // SUBFAMILY NOT NAMED	828	Pv02	33852190	33853017
Edibility2.2SDP	Phvul.002G179100	(1 of 14) PTHR10797:SF3 - CCR4-ASSOCIATED FACTOR 1 HOMOLOG 11-RELATED	837	Pv02	33857099	33857935
Edibility2.2SDP	Phvul.002G179200	(1 of 14) PTHR10797:SF3 - CCR4-ASSOCIATED FACTOR 1 HOMOLOG 11-RELATED	837	Pv02	33862261	33863097
Edibility2.2SDP	Phvul.002G179300	(1 of 14) PTHR10797:SF3 - CCR4-ASSOCIATED FACTOR 1 HOMOLOG 11-RELATED	837	Pv02	33868526	33869362
Edibility2.2SDP	Phvul.002G179400		249	Pv02	33874464	33874712
Edibility2.2SDP	Phvul.002G179500	(1 of 1) K14807 - ATP-dependent RNA helicase DDX51/DBP6 [EC:3.6.4.13] (DDX51, DBP6)	7620	Pv02	33877919	33885538
Edibility2.2SDP	Phvul.002G179600	(1 of 3) PTHR24343:SF136 - CBL-INTERACTING SERINE/THREONINE-PROTEIN KINASE 23	2894	Pv02	33888076	33890969
Edibility2.2SDP	Phvul.002G179700	(1 of 1) PF10441 - Urb2/Npa2 family (Urb2)	9406	Pv02	33891633	33901038
Edibility2.2SDP	Phvul.002G179800		650	Pv02	33909039	33909688
Edibility2.2SDP	Phvul.002G179900	(1 of 2) PTHR11629//PTHR11629:SF69 - VACUOLAR PROTON ATPASES // SUBFAMILY NOT NAMED	10446	Pv02	33922376	33932821
Edibility2.2SDP	Phvul.002G179966	(1 of 92) 3.1.1.11 - Pectinesterase / Pectin methylesterase	396	Pv02	33940644	33941039
Edibility2.2SDP	Phvul.002G180032	(1 of 98) PF04043 - Plant invertase/pectin methylesterase inhibitor (PMEI)	252	Pv02	33941064	33941315
Edibility2.2SDP	Phvul.002G180100	(1 of 46) PF01535//PF13041//PF13812 - PPR repeat (PPR) // PPR repeat family (PPR_2) // Pentatricopeptide repeat domain (PPR_3)	2520	Pv02	33943416	33945935
Edibility2.2SDP	Phvul.002G180200	(1 of 10) K08150 - MFS transporter, SP family, solute carrier family 2 (myo-inositol transporter), member 13 (SLC2A13, ITR)	6555	Pv02	33950253	33956807
Edibility2.2SDP	Phvul.002G180300	(1 of 3) 1.1.3.15 - (S)-2-hydroxy-acid oxidase / Hydroxy-acid oxidase B	8007	Pv02	33972896	33980902
Edibility2.2SDP	Phvul.002G180400	(1 of 1) 2.6.1.13 - Ornithine aminotransferase / Ornithine--oxo-acid transaminase	15945	Pv02	33983201	33999145
Edibility2.2SDP	Phvul.002G180500	(1 of 1) PTHR10288//PTHR10288:SF137 - KH DOMAIN CONTAINING RNA BINDING PROTEIN // SUBFAMILY NOT NAMED	9511	Pv02	34013435	34022945
Edibility2.2SDP	Phvul.002G180600		438	Pv02	34030119	34030556
Edibility2.2SDP	Phvul.002G180700	(1 of 197) PF01535//PF13041 - PPR repeat (PPR) // PPR repeat family (PPR_2)	1921	Pv02	34031457	34033377
Edibility2.2SDP	Phvul.002G180800	(1 of 9) PTHR32246:SF20 - BON1-ASSOCIATED PROTEIN 1-RELATED	911	Pv02	34056671	34057581
Edibility2.2SDP	Phvul.002G180900	(1 of 9) PTHR32246:SF20 - BON1-ASSOCIATED PROTEIN 1-RELATED	614	Pv02	34069642	34070255
Edibility2.2SDP	Phvul.002G181000		351	Pv02	34089145	34089495
Edibility2.2SDP	Phvul.002G181100	(1 of 3) PTHR10891:SF605 - CALCIUM-BINDING PROTEIN CML25-RELATED	243	Pv02	34094516	34094758
Edibility2.2SDP	Phvul.002G181150		1291	Pv02	34096982	34098272
Edibility2.2SDP	Phvul.002G181200	(1 of 2) PTHR11200:SF63 - DNASE I-LIKE SUPERFAMILY PROTEIN	3469	Pv02	34101454	34104922
Edibility2.2SDP	Phvul.002G181300	(1 of 5) PTHR10161 - TARTRATE-RESISTANT ACID PHOSPHATASE TYPE 5	10773	Pv02	34119173	34129945
Edibility2.2SDP	Phvul.002G181400	(1 of 1) PTHR12001:SF41 - HETERODIMERIC GERANYLGERANYL PYROPHOSPHATE SYNTHASE SMALL SUBUNIT, CHLOROPLASTIC	2311	Pv02	34133177	34135487
Edibility2.2SDP	Phvul.002G181500	(1 of 5) PTHR10161 - TARTRATE-RESISTANT ACID PHOSPHATASE TYPE 5	6189	Pv02	34142566	34148754
Edibility2.2SDP	Phvul.002G181600	(1 of 1) 1.14.11.7 - Procollagen-proline 3-dioxygenase / Prolyl 3-hydroxylase	7287	Pv02	34147744	34155030
Edibility2.2SDP	Phvul.002G181700		228	Pv02	34159562	34159789
Edibility2.2SDP	Phvul.002G181800	(1 of 2) PTHR31447:SF0 - HYDROXYPROLINE-RICH GLYCOPROTEIN-LIKE PROTEIN	5880	Pv02	34162185	34168064
Edibility2.2SDP	Phvul.002G181900	(1 of 1) PTHR11390:SF27 - DNA TOPOISOMERASE	30847	Pv02	34181895	34212741
Edibility2.2SDP	Phvul.002G182000	(1 of 2) PTHR31062:SF44 - XYLOGLUCAN ENDOTRANSGLUCOSYLASE/HYDROLASE PROTEIN 27-RELATED	2813	Pv02	34218078	34220890
Edibility2.2SDP	Phvul.002G182100	(1 of 2) PTHR10106:SF15 - TRANSMEMBRANE ASCORBATE FERRIREDUCTASE 3-RELATED	1208	Pv02	34239420	34240627
Edibility2.2SDP	Phvul.002G182200	(1 of 2) PTHR21736:SF15 - PROTEIN OBERON 3	4510	Pv02	34243795	34248304
Edibility2.2SDP	Phvul.002G182400		3517	Pv02	34253931	34257447
Edibility2.2SDP	Phvul.002G182500	(1 of 1) PF00069//PF13947//PF14380 - Protein kinase domain (Pkinase) // Wall-associated receptor kinase galacturonan-binding (GUB_WAK_bind) // Wall-associated receptor kinase C-terminal (WAK_assoc)	3131	Pv02	34278243	34281373
Edibility2.2SDP	Phvul.002G182600	(1 of 10) PF05623 - Protein of unknown function (DUF789) (DUF789)	10223	Pv02	34286575	34296797
Edibility2.2SDP	Phvul.002G182700	(1 of 1) PTHR13794 - ENOLASE SUPERFAMILY, MANDELATE RACEMASE	4250	Pv02	34297050	34301299
Edibility2.2SDP	Phvul.002G182800	(1 of 1) K17413 - small subunit ribosomal protein S35 (MRPS35)	3559	Pv02	34323163	34326721
Edibility2.2SDP	Phvul.002G182900	(1 of 24) K04730 - interleukin-1 receptor-associated kinase 1 (IRAK1)	3577	Pv02	34335624	34339200
Edibility2.2SDP	Phvul.002G183000	(1 of 3) PTHR31448:SF3 - IFA-BINDING PROTEIN	4078	Pv02	34354700	34358777
Edibility2.2SDP	Phvul.002G183100	(1 of 2) PTHR22951//PTHR22951:SF25 - CLATHRIN ASSEMBLY PROTEIN // SUBFAMILY NOT NAMED	7537	Pv02	34370481	34378017
Edibility2.2SDP	Phvul.002G183200	(1 of 1) PF10716 - NADH dehydrogenase transmembrane subunit (NdhL)	2090	Pv02	34383753	34385842
Edibility2.3SDP	Phvul.002G249900	(1 of 2) 1.1.1.60 - 2-hydroxy-3-oxopropionate reductase / Tartronate semialdehyde reductase	927	Pv02	42236968	42237894
Edibility2.3SDP	Phvul.002G250000	(1 of 2) PTHR23086:SF25 - PHOSPHATIDYLINOSITOL 4-PHOSPHATE 5-KINASE 7-RELATED	7644	Pv02	42247671	42255314
Edibility2.3SDP	Phvul.002G250100		1498	Pv02	42255554	42257051
Edibility2.3SDP	Phvul.002G250200	(1 of 4) PTHR22811//PTHR22811:SF68 - TRANSMEMBRANE EMP24 DOMAIN-CONTAINING PROTEIN // SUBFAMILY NOT NAMED	3902	Pv02	42260453	42264354
Edibility2.3SDP	Phvul.002G250300		2626	Pv02	42276036	42278661
Edibility2.3SDP	Phvul.002G250400	(1 of 26) PF00314 - Thaumatin family (Thaumatin)	1639	Pv02	42280827	42282465
Edibility2.3SDP	Phvul.002G250500		400	Pv02	42282409	42282808
Edibility2.3SDP	Phvul.002G250600	(1 of 53) PF02298 - Plastocyanin-like domain (Cu_bind_like)	1101	Pv02	42293587	42294687
Edibility2.3SDP	Phvul.002G250700	(1 of 3) PTHR33021:SF9 - BASIC BLUE PROTEIN	1154	Pv02	42295967	42297120
Edibility2.3SDP	Phvul.002G250800	(1 of 3) PTHR10071:SF159 - GATA TRANSCRIPTION FACTOR 26-RELATED	959	Pv02	42308789	42309747
Edibility2.3SDP	Phvul.002G250900	(1 of 2) PTHR10666//PTHR10666:SF159 - UBIQUITIN // SUBFAMILY NOT NAMED	780	Pv02	42313293	42314072
Edibility2.3SDP	Phvul.002G251000	(1 of 1) K14294 - partner of Y14 and mago (WIBG, PYM)	4172	Pv02	42317078	42321249
Edibility2.3SDP	Phvul.002G251100	(1 of 2) K12448 - UDP-arabinose 4-epimerase (UXE, uxe)	5447	Pv02	42325871	42331317
Edibility2.3SDP	Phvul.002G251200	(1 of 4) K07437 - cytochrome P450, family 26, subfamily A (CYP26A)	2301	Pv02	42336190	42338490
Edibility2.3SDP	Phvul.002G251300	(1 of 1) K13111 - WD40 repeat-containing protein SMU1 (SMU1)	9797	Pv02	42341889	42351685
Edibility2.3SDP	Phvul.002G251400	(1 of 41) PF00069//PF08263//PF13855 - Protein kinase domain (Pkinase) // Leucine rich repeat N-terminal domain (LRRNT_2) // Leucine rich repeat (LRR_8)	3224	Pv02	42363893	42367116
Edibility2.3SDP	Phvul.002G251500	(1 of 3) PTHR10795:SF439 - SERINE PROTEINASE-RELATED	1413	Pv02	42367818	42369230
Edibility2.3SDP	Phvul.002G251600	(1 of 3) PTHR31846:SF8 - CRS2-ASSOCIATED FACTOR 1, CHLOROPLASTIC	3486	Pv02	42392824	42396309
Edibility2.3SDP	Phvul.002G251604	(1 of 35) PF00560//PF13855 - Leucine Rich Repeat (LRR_1) // Leucine rich repeat (LRR_8)	609	Pv02	42398229	42398837
Edibility2.3SDP	Phvul.002G251608	(1 of 1198) 2.7.11.1 - Non-specific serine/threonine protein kinase / Threonine-specific protein kinase	654	Pv02	42399770	42400423
Edibility2.3SDP	Phvul.002G251800	(1 of 3) PTHR10795:SF439 - SERINE PROTEINASE-RELATED	6955	Pv02	42400888	42407842
Edibility2.3SDP	Phvul.002G251900	(1 of 2) PTHR10694:SF41 - JUMONJI DOMAIN-CONTAINING PROTEIN 18-RELATED	7982	Pv02	42411075	42419056
Edibility2.3SDP	Phvul.002G252000	(1 of 1) PTHR31747:SF3 - PROTEIN LSD1	4726	Pv02	42426576	42431301
Edibility2.3SDP	Phvul.002G252100	(1 of 4) K03294 - basic amino acid/polyamine antiporter, APA family (TC.APA)	3819	Pv02	42434029	42437847
Edibility2.3SDP	Phvul.002G252200	(1 of 1) PTHR31476:SF6 - EMB	2250	Pv02	42442215	42444464
Edibility2.3SDP	Phvul.002G252300	(1 of 1) K10610 - DNA damage-binding protein 1 (DDB1)	13362	Pv02	42444835	42458196
Edibility2.3SDP	Phvul.002G252400	(1 of 1) PTHR32227:SF51 - CARBOHYDRATE-BINDING X8 DOMAIN-CONTAINING PROTEIN	2809	Pv02	42461122	42463930
Edibility2.3SDP	Phvul.002G252500	(1 of 2) PTHR24351:SF60 - PROTEIN KINASE PINOID	2352	Pv02	42475634	42477985
Edibility2.3SDP	Phvul.002G252600	(1 of 1) K02370 - alpha-1,4-N-acetylglucosaminyltransferase EXTL3 (EXTL3)	975	Pv02	42481293	42482267
Edibility2.3SDP	Phvul.002G252700	(1 of 1) PTHR22844:SF199 - F21J9.19	1281	Pv02	42495815	42497095
Edibility2.3SDP	Phvul.002G252800		878	Pv02	42501489	42502366
Edibility2.3SDP	Phvul.002G252900	(1 of 2) K18584 - actin-related protein 3 (ACTR3, ARP3)	5452	Pv02	42508948	42514399
Edibility2.3SDP	Phvul.002G253000		737	Pv02	42517770	42518506
Edibility2.3SDP	Phvul.002G253100	(1 of 2) PTHR22870:SF24 - GENOMIC DNA, CHROMOSOME 3, P1 CLONE: MPE11	3737	Pv02	42520569	42524305
Edibility2.3SDP	Phvul.002G253200	(1 of 2) PTHR22870:SF24 - GENOMIC DNA, CHROMOSOME 3, P1 CLONE: MPE11	3898	Pv02	42529318	42533215
Edibility2.3SDP	Phvul.002G253300		435	Pv02	42541520	42541954
Edibility2.3SDP	Phvul.002G253400	(1 of 3) K10251 - 17beta-estradiol 17-dehydrogenase / very-long-chain 3-oxoacyl-CoA reductase (HSD17B12, KAR, IFA38)	2622	Pv02	42548093	42550714
Edibility2.3SDP	Phvul.002G253500	(1 of 2) PTHR10108:SF874 - F21J9.14	747	Pv02	42552321	42553067
Edibility2.3SDP	Phvul.002G253600	(1 of 2) K18584 - actin-related protein 3 (ACTR3, ARP3)	7184	Pv02	42554761	42561944
Edibility2.3SDP	Phvul.002G253700	(1 of 2) K02723 - photosystem II PsbY protein (psbY)	1240	Pv02	42563438	42564677
Edibility2.3SDP	Phvul.002G253800	(1 of 1) PTHR11200//PTHR11200:SF106 - INOSITOL 5-PHOSPHATASE // SUBFAMILY NOT NAMED	2699	Pv02	42567768	42570466
Edibility2.3SDP	Phvul.002G253900	(1 of 2) PTHR33305:SF10 - ETHYLENE INSENSITIVE 3-LIKE 4 PROTEIN-RELATED	1410	Pv02	42570667	42572076
Edibility2.3SDP	Phvul.002G254000	(1 of 4) K02949 - small subunit ribosomal protein S11e (RP-S11e, RPS11)	1602	Pv02	42582534	42584135
Edibility2.3SDP	Phvul.002G254100	(1 of 15) PF04782 - Protein of unknown function (DUF632) (DUF632)	4744	Pv02	42601686	42606429
Edibility2.3SDP	Phvul.002G254200	(1 of 2) PTHR10909:SF317 - ACYL-COENZYME A OXIDASE 2, PEROXISOMAL	6009	Pv02	42606853	42612861
Edibility2.3SDP	Phvul.002G254300	(1 of 2) PTHR10909:SF317 - ACYL-COENZYME A OXIDASE 2, PEROXISOMAL	3632	Pv02	42615193	42618824
Edibility2.3SDP	Phvul.002G254400		3396	Pv02	42619981	42623376
Edibility2.3SDP	Phvul.002G254500	(1 of 7) PTHR31657:SF9 - ETHYLENE-RESPONSIVE TRANSCRIPTION FACTOR CRF5-RELATED	1849	Pv02	42630642	42632490
Edibility2.3SDP	Phvul.002G254600	(1 of 3) PTHR10788:SF19 - TREHALOSE-PHOSPHATE PHOSPHATASE E-RELATED	2913	Pv02	42679612	42682524
Edibility2.3SDP	Phvul.002G254700	(1 of 39) PF05678 - VQ motif (VQ)	2606	Pv02	42703652	42706257
Edibility2.3SDP	Phvul.002G254800	(1 of 1) KOG0548//KOG0624 - Molecular co-chaperone STI1 // dsRNA-activated protein kinase inhibitor P58, contains TPR and DnaJ domains	2421	Pv02	42721606	42724026
Edibility2.3SDP	Phvul.002G254900	(1 of 2) PTHR31718:SF0 - EXPRESSED PROTEIN-RELATED	1018	Pv02	42726242	42727259
Edibility2.3SDP	Phvul.002G255000	(1 of 1) PTHR31852:SF47 - HYDROXYPROLINE-RICH GLYCOPROTEIN FAMILY PROTEIN	750	Pv02	42732810	42733559
Edibility2.3SDP	Phvul.002G255100	(1 of 6) KOG1330 - Sugar transporter/spinster transmembrane protein	4412	Pv02	42740233	42744644
Edibility2.3SDP	Phvul.002G255300		2120	Pv02	42749331	42751450
Edibility2.3SDP	Phvul.002G255400	(1 of 1) PTHR22904:SF379 - RING ZINC FINGER-CONTAINING PROTEIN	4954	Pv02	42769668	42774621
Edibility2.3SDP	Phvul.002G255500	(1 of 2) PTHR11384//PTHR11384:SF30 - ATP-BINDING CASSETTE, SUB-FAMILY D MEMBER // SUBFAMILY NOT NAMED	20585	Pv02	42783011	42803595
Edibility2.3SDP	Phvul.002G255600	(1 of 8) 1.14.11.33 - DNA oxidative demethylase / Alkylated DNA repair protein	4338	Pv02	42808331	42812668
Edibility2.3SDP	Phvul.002G255700	(1 of 2) PTHR10502:SF98 - ANNEXIN D1-RELATED	3162	Pv02	42812738	42815899
Edibility2.3SDP	Phvul.002G255800	(1 of 1) PF15375 - Domain of unknown function (DUF4602) (DUF4602)	3246	Pv02	42818436	42821681
Edibility2.3SDP	Phvul.002G255900	(1 of 2) PTHR23354//PTHR23354:SF76 - NUCLEOLAR PROTEIN 7/ESTROGEN RECEPTOR COACTIVATOR-RELATED // SUBFAMILY NOT NAMED	5120	Pv02	42823030	42828149
Edibility2.3SDP	Phvul.002G256000	(1 of 1) PTHR10231:SF3 - CMP-SIALIC ACID TRANSPORTER 5	5775	Pv02	42830182	42835956
Edibility2.3SDP	Phvul.002G256100	(1 of 4) K02892 - large subunit ribosomal protein L23 (RP-L23, MRPL23, rplW)	738	Pv02	42837612	42838349
Edibility2.3SDP	Phvul.002G256200	(1 of 1) PTHR32370:SF37 - BTB/POZ DOMAIN-CONTAINING PROTEIN DOT3-RELATED	4033	Pv02	42839313	42843345
Edibility2.3SDP	Phvul.002G256300	(1 of 4) K07893 - Ras-related protein Rab-6A (RAB6A)	3202	Pv02	42845374	42848575
Edibility2.3SDP	Phvul.002G256400	(1 of 1) PTHR24089:SF339 - MITOCHONDRIAL ADENINE NUCLEOTIDE TRANSPORTER BTL3-RELATED	3891	Pv02	42852012	42855902
Edibility2.3SDP	Phvul.002G256500	(1 of 1) PTHR23335:SF0 - CALMODULIN-BINDING TRANSCRIPTION ACTIVATOR, ISOFORM F	7480	Pv02	42859739	42867218
Edibility2.3SDP	Phvul.002G256600	(1 of 2) K11842 - ubiquitin carboxyl-terminal hydrolase 12/46 [EC:3.4.19.12] (USP12_46)	5445	Pv02	42867634	42873078
Edibility2.3SDP	Phvul.002G256700	(1 of 1) K02904 - large subunit ribosomal protein L29 (RP-L29, rpmC)	2807	Pv02	42876913	42879719
Edibility2.3SDP	Phvul.002G256800	(1 of 1) PTHR15139 - TUBULIN FOLDING COFACTOR C	1515	Pv02	42880747	42882261
Edibility2.3SDP	Phvul.002G256900	(1 of 6) PTHR10593//PTHR10593:SF41 - SERINE/THREONINE-PROTEIN KINASE RIO // SUBFAMILY NOT NAMED	1002	Pv02	42915112	42916113
Edibility2.3SDP	Phvul.002G256904		1051	Pv02	42930402	42931452
Edibility2.3SDP	Phvul.002G257000	(1 of 51) 2.7.10.1//2.7.11.1 - Receptor protein-tyrosine kinase / Receptor protein tyrosine kinase // Non-specific serine/threonine protein kinase / Threonine-specific protein kinase	11552	Pv02	42932117	42943668
Edibility2.3SDP	Phvul.002G257100	(1 of 1) PTHR10992//PTHR10992:SF792 - ALPHA/BETA HYDROLASE FOLD-CONTAINING PROTEIN // SUBFAMILY NOT NAMED	2151	Pv02	42951646	42953796
Edibility2.3SDP	Phvul.002G257200	(1 of 4) PF13947//PF14380 - Wall-associated receptor kinase galacturonan-binding (GUB_WAK_bind) // Wall-associated receptor kinase C-terminal (WAK_assoc)	1237	Pv02	42954493	42955729
Edibility2.3SDP	Phvul.002G257300	(1 of 2) PTHR24078:SF315 - MOLECULAR CHAPERONE DNAJ	5982	Pv02	42956406	42962387
Edibility2.3SDP	Phvul.002G257400	(1 of 1) PTHR18901//PTHR18901:SF30 - 2-DEOXYGLUCOSE-6-PHOSPHATE PHOSPHATASE 2 // SUBFAMILY NOT NAMED	3117	Pv02	42963748	42966864
Edibility2.3SDP	Phvul.002G257500		1184	Pv02	42967417	42968600
Edibility2.3SDP	Phvul.002G257600	(1 of 2) PTHR33109:SF3 - EPIDERMAL PATTERNING FACTOR-LIKE PROTEIN 1	1285	Pv02	42973019	42974303
Edibility2.3SDP	Phvul.002G257700		4729	Pv02	42976772	42981500
Edibility2.3SDP	Phvul.002G257800	(1 of 10) PF05627 - Cleavage site for pathogenic type III effector avirulence factor Avr (AvrRpt-cleavage)	1579	Pv02	42983102	42984680
Edibility2.3SDP	Phvul.002G257900	(1 of 1) PTHR10794:SF52 - CAAX AMINO TERMINAL PROTEASE FAMILY PROTEIN	4319	Pv02	42984871	42989189
Edibility2.3SDP	Phvul.002G258000	(1 of 2) KOG4731 - Protein predicted to be involved in spindle matrix formation, contains DM13, DoH, and DOMON domains	2634	Pv02	42991127	42993760
Edibility2.3SDP	Phvul.002G258100	(1 of 2) KOG4731 - Protein predicted to be involved in spindle matrix formation, contains DM13, DoH, and DOMON domains	3088	Pv02	42997953	43001040
Edibility2.3SDP	Phvul.002G258200		1186	Pv02	43006268	43007453
Edibility2.3SDP	Phvul.002G258300	(1 of 14) PF14577 - Sieve element occlusion C-terminus (SEO_C)	3561	Pv02	43007632	43011192
Edibility2.3SDP	Phvul.002G258400	(1 of 3) PTHR31263:SF0 - CELLULASE (GLYCOSYL HYDROLASE FAMILY 5) PROTEIN-RELATED	3985	Pv02	43013052	43017036
Edibility2.3SDP	Phvul.002G258500	(1 of 3) PTHR31263:SF0 - CELLULASE (GLYCOSYL HYDROLASE FAMILY 5) PROTEIN-RELATED	2787	Pv02	43019034	43021820
Edibility2.3SDP	Phvul.002G258600	(1 of 3) PTHR10857:SF34 - COPINE (CALCIUM-DEPENDENT PHOSPHOLIPID-BINDING PROTEIN) FAMILY PROTEIN	5085	Pv02	43024291	43029375
Edibility2.3SDP	Phvul.002G258700	(1 of 1) PTHR34937:SF1 - MYOSIN HEAVY CHAIN-RELATED	4987	Pv02	43034620	43039606
Edibility2.3SDP	Phvul.002G258800	(1 of 1) PTHR31852:SF49 - F3F19.7-RELATED	1609	Pv02	43043861	43045469
Edibility2.3SDP	Phvul.002G258900	(1 of 197) PF01535//PF13041 - PPR repeat (PPR) // PPR repeat family (PPR_2)	4094	Pv02	43048079	43052172
Edibility2.3SDP	Phvul.002G259000	(1 of 2) PTHR10159:SF339 - PROTEIN-TYROSINE-PHOSPHATASE MKP1	1631	Pv02	43057763	43059393
Edibility2.3SDP	Phvul.002G259100	(1 of 5) PF05875 - Ceramidase (Ceramidase)	2554	Pv02	43060553	43063106
Edibility2.3SDP	Phvul.002G259200	(1 of 4) 3.2.1.22 - Alpha-galactosidase / Melibiase	5878	Pv02	43064524	43070401
Edibility2.3SDP	Phvul.002G259300	(1 of 4) K02942 - large subunit ribosomal protein LP1 (RP-LP1, RPLP1)	1411	Pv02	43070908	43072318
Edibility2.3SDP	Phvul.002G259400	(1 of 1) PTHR32091:SF0 - EUKARYOTIC INITIATION FACTOR 4B-RELATED	6585	Pv02	43078151	43084735
Edibility2.3SDP	Phvul.002G259500	(1 of 2) PTHR22835:SF117 - ALPHA-L-FUCOSIDASE 3	2372	Pv02	43086631	43089002
Edibility2.3SDP	Phvul.002G259600		5379	Pv02	43089862	43095240
Edibility2.3SDP	Phvul.002G259604		1535	Pv02	43104052	43105586
Edibility2.3SDP	Phvul.002G259800	(1 of 10) PF05212 - Protein of unknown function (DUF707) (DUF707)	8357	Pv02	43109121	43117477
Edibility2.3SDP	Phvul.002G259900	(1 of 10) PF05212 - Protein of unknown function (DUF707) (DUF707)	4098	Pv02	43120190	43124287
Edibility2.3SDP	Phvul.002G260000		1266	Pv02	43125115	43126380
Edibility2.3SDP	Phvul.002G260100	(1 of 4) 2.4.1.144 - Beta-1,4-mannosyl-glycoprotein 4-beta-N-acetylglucosaminyltransferase / acetylglucosaminyltransferase III	2786	Pv02	43128182	43130967
Edibility2.3SDP	Phvul.002G260200	(1 of 3) PTHR22951//PTHR22951:SF18 - CLATHRIN ASSEMBLY PROTEIN // SUBFAMILY NOT NAMED	981	Pv02	43143706	43144686
Edibility2.3SDP	Phvul.002G260300	(1 of 10) PF04759 - Protein of unknown function, DUF617 (DUF617)	696	Pv02	43149088	43149783
Edibility2.3SDP	Phvul.002G260400	(1 of 1) 3.6.3.2 - Magnesium-importing ATPase / Mg(2+)-importing ATPase	5632	Pv02	43155656	43161287
Edibility2.3SDP	Phvul.002G260500	(1 of 2) PTHR14155:SF94 - RING-H2 FINGER PROTEIN ATL33-RELATED	1754	Pv02	43166493	43168246
Edibility2.3SDP	Phvul.002G260600	(1 of 1) PTHR21327:SF11 - MONOFUNCTIONAL RIBOFLAVIN BIOSYNTHESIS PROTEIN RIBA 2, CHLOROPLASTIC	3773	Pv02	43170483	43174255
Edibility2.3SDP	Phvul.002G260700	(1 of 2) PTHR24326:SF196 - HOMEOBOX-LEUCINE ZIPPER PROTEIN ATHB-16-RELATED	2495	Pv02	43205851	43208345
Edibility2.3SDP	Phvul.002G260800		737	Pv02	43245306	43246042
Edibility2.3SDP	Phvul.002G260900	(1 of 4) PF04791 - LMBR1-like membrane protein (LMBR1)	13497	Pv02	43247395	43260891
Edibility2.3SDP	Phvul.002G261000	(1 of 2) PF12070 - Protein of unknown function (DUF3550/UPF0682) (DUF3550)	5835	Pv02	43272441	43278275
Edibility2.3SDP	Phvul.002G261100	(1 of 7) PF01535//PF12854//PF13041//PF13812 - PPR repeat (PPR) // PPR repeat (PPR_1) // PPR repeat family (PPR_2) // Pentatricopeptide repeat domain (PPR_3)	3112	Pv02	43280254	43283365
Edibility2.3SDP	Phvul.002G261200	(1 of 3) PTHR24343//PTHR24343:SF168 - SERINE/THREONINE KINASE // SUBFAMILY NOT NAMED	3355	Pv02	43299886	43303240
Edibility2.3SDP	Phvul.002G261300	(1 of 2) K15334 - multisite-specific tRNA:(cytosine-C5)-methyltransferase [EC:2.1.1.202] (NCL1, TRM4)	11265	Pv02	43307250	43318514
Edibility2.3SDP	Phvul.002G261400	(1 of 22) K07904 - Ras-related protein Rab-11A (RAB11A)	3003	Pv02	43319870	43322872
Edibility2.3SDP	Phvul.002G261500	(1 of 4) K14396 - polyadenylate-binding protein 2 (PABPN1, PABP2)	5728	Pv02	43324860	43330587
Edibility2.3SDP	Phvul.002G261600	(1 of 1) PTHR11931//PTHR11931:SF16 - PHOSPHOGLYCERATE MUTASE // SUBFAMILY NOT NAMED	4008	Pv02	43333990	43337997
Edibility2.3SDP	Phvul.002G261700	(1 of 2) 5.5.1.4 - Inositol-3-phosphate synthase / Myo-inositol-1-phosphate synthase	4412	Pv02	43366989	43371400
Edibility2.3SDP	Phvul.002G261800	(1 of 1) PTHR10551//PTHR10551:SF13 - FASCIN // SUBFAMILY NOT NAMED	2710	Pv02	43381899	43384608
Edibility2.3SDP	Phvul.002G261900	(1 of 1) PTHR31083:SF6 - PROTEIN UPSTREAM OF FLC	1949	Pv02	43393379	43395327
Edibility2.3SDP	Phvul.002G262000	(1 of 2) PTHR30231 - DNA POLYMERASE III SUBUNIT EPSILON	1519	Pv02	43401621	43403139
Edibility2.3SDP	Phvul.002G262100	(1 of 3) 2.6.1.78 - Aspartate--prephenate aminotransferase / Prephenate transaminase	3657	Pv02	43404731	43408387
Edibility2.3SDP	Phvul.002G262200	(1 of 2) 1.10.3.2//1.10.3.3 - Laccase / Urishiol oxidase // L-ascorbate oxidase / Ascorbase	2514	Pv02	43411259	43413772
Edibility2.3SDP	Phvul.002G262300		1428	Pv02	43420829	43422256
Edibility2.3SDP	Phvul.002G262400	(1 of 1) PTHR10516:SF269 - PEPTIDYL-PROLYL CIS-TRANS ISOMERASE FKBP16-2, CHLOROPLASTIC	2255	Pv02	43422633	43424887
Edibility2.3SDP	Phvul.002G262500	(1 of 2) PTHR22814//PTHR22814:SF126 - COPPER TRANSPORT PROTEIN ATOX1-RELATED // SUBFAMILY NOT NAMED	1167	Pv02	43427768	43428934
Edibility2.3SDP	Phvul.002G262600	(1 of 2) PTHR23315:SF66 - CELLULOSE SYNTHASE-INTERACTIVE PROTEIN 1	10863	Pv02	43435093	43445955
Edibility2.3SDP	Phvul.002G262700	(1 of 1) K17785 - mitofilin (IMMT, FCJ1, MNOS2)	6666	Pv02	43449888	43456553
Edibility2.3SDP	Phvul.002G262800	(1 of 1) K09140 - pre-rRNA-processing protein TSR3 (TSR3)	8453	Pv02	43457258	43465710
Edibility2.3SDP	Phvul.002G262900	(1 of 1) PTHR12460:SF4 - ENTH/VHS FAMILY PROTEIN	5317	Pv02	43467205	43472521
Edibility2.3SDP	Phvul.002G263000	(1 of 4) K16282 - E3 ubiquitin-protein ligase RHA2 [EC:6.3.2.19] (RHA2)	647	Pv02	43476540	43477186
Edibility2.3SDP	Phvul.002G263100		520	Pv02	43485353	43485872
Edibility2.3SDP	Phvul.002G263200	(1 of 2) PTHR23012:SF50 - RING/FYVE/PHD ZINC FINGER-CONTAINING PROTEIN	3503	Pv02	43487660	43491162
Edibility2.3SDP	Phvul.002G263300		3662	Pv02	43491571	43495232
Edibility2.3SDP	Phvul.002G263400	(1 of 1) PTHR22952//PTHR22952:SF172 - CAMP-RESPONSE ELEMENT BINDING PROTEIN-RELATED // SUBFAMILY NOT NAMED	7668	Pv02	43509089	43516756
Edibility2.3SDP	Phvul.002G263500	(1 of 1) PTHR11986:SF58 - ALANINE--GLYOXYLATE AMINOTRANSFERASE 2, MITOCHONDRIAL	3727	Pv02	43517780	43521506
Edibility2.3SDP	Phvul.002G263600	(1 of 46) PF01535//PF13041//PF13812 - PPR repeat (PPR) // PPR repeat family (PPR_2) // Pentatricopeptide repeat domain (PPR_3)	2502	Pv02	43527410	43529911
Edibility2.3SDP	Phvul.002G263700	(1 of 273) PF00067 - Cytochrome P450 (p450)	1977	Pv02	43532992	43534968
Edibility2.3SDP	Phvul.002G263800	(1 of 6) 1.14.13.109 - Abieta-7,13-dien-18-ol hydroxylase / CYP720B1	2011	Pv02	43538648	43540658
Edibility2.3SDP	Phvul.002G263900	(1 of 273) PF00067 - Cytochrome P450 (p450)	2164	Pv02	43543263	43545426
Edibility2.3SDP	Phvul.002G264000	(1 of 197) PF01535//PF13041 - PPR repeat (PPR) // PPR repeat family (PPR_2)	2155	Pv02	43547252	43549406
Edibility2.3SDP	Phvul.002G264100		1081	Pv02	43551619	43552699
Edibility2.3SDP	Phvul.002G264200	(1 of 3) PTHR10566:SF74 - ABC TRANSPORTER-LIKE	11419	Pv02	43553358	43564776
Edibility2.3SDP	Phvul.002G264300	(1 of 6) PTHR11064//PTHR11064:SF45 - CCAAT-BINDING TRANSCRIPTION FACTOR-RELATED // SUBFAMILY NOT NAMED	1059	Pv02	43572801	43573859
Edibility2.3SDP	Phvul.002G264400		5991	Pv02	43577169	43583159
Edibility2.3SDP	Phvul.002G264500		2110	Pv02	43584278	43586387
Edibility2.3SDP	Phvul.002G264600	(1 of 35) PF00504 - Chlorophyll A-B binding protein (Chloroa_b-bind)	1191	Pv02	43593152	43594342
Edibility2.3SDP	Phvul.002G264700	(1 of 1) PTHR33471:SF5 - EXPRESSED PROTEIN	3253	Pv02	43594353	43597605
Edibility2.3SDP	Phvul.002G264800	(1 of 1) PTHR21087:SF8 - SHIKIMATE KINASE 1, CHLOROPLASTIC-RELATED	5269	Pv02	43598744	43604012
Edibility2.3SDP	Phvul.002G264900	(1 of 197) PF01535//PF13041 - PPR repeat (PPR) // PPR repeat family (PPR_2)	2549	Pv02	43621981	43624529
Edibility2.3SDP	Phvul.002G265000	(1 of 3) K02934 - large subunit ribosomal protein L6e (RP-L6e, RPL6)	1603	Pv02	43625322	43626924
Edibility2.3SDP	Phvul.002G265100		3305	Pv02	43628599	43631903
Edibility2.3SDP	Phvul.002G265200		698	Pv02	43634673	43635370
Edibility2.3SDP	Phvul.002G265300	(1 of 1) K07933 - Rab-like protein 3 (RABL3)	4619	Pv02	43636426	43641044
Edibility2.3SDP	Phvul.002G265400	(1 of 1) PTHR31221:SF36 - WRKY TRANSCRIPTION FACTOR 50-RELATED	1164	Pv02	43645971	43647134
Edibility2.3SDP	Phvul.002G265500	(1 of 1) PTHR24073:SF462 - RAS-RELATED PROTEIN RABG1-RELATED	2477	Pv02	43656873	43659349
Edibility2.3SDP	Phvul.002G265600	(1 of 1) PTHR10072:SF48 - IRON-SULFUR ASSEMBLY PROTEIN ISCA, CHLOROPLASTIC	5987	Pv02	43661571	43667557
Edibility2.3SDP	Phvul.002G265700	(1 of 1) PF15704 - Mitochondrial ATP synthase subunit (Mt_ATP_synt)	3651	Pv02	43670675	43674325
Edibility2.3SDP	Phvul.002G265800	(1 of 2) 1.10.99.3 - Transferred entry: 1.23.5.1	3706	Pv02	43674999	43678704
Edibility2.3SDP	Phvul.002G265804	(1 of 1) K14521 - N-acetyltransferase 10 (NAT10, KRE33)	19378	Pv02	43678000	43697377
Edibility2.3SDP	Phvul.002G266100	(1 of 2) PTHR32227:SF53 - BETA-1,3-GLUCANASE	1769	Pv02	43700289	43702057
Edibility2.3SDP	Phvul.002G266200	(1 of 3) K15111 - solute carrier family 25 (mitochondrial S-adenosylmethionine transporter), member 26 (SLC25A26)	10997	Pv02	43703129	43714125
Edibility2.3SDP	Phvul.002G266300	(1 of 1) K19026 - spatacsin (SPG11)	36765	Pv02	43715568	43752332
Edibility2.3SDP	Phvul.002G266400	(1 of 2) PTHR31221:SF17 - WRKY TRANSCRIPTION FACTOR 13-RELATED	2048	Pv02	43771606	43773653
Edibility2.3SDP	Phvul.002G266500	(1 of 2) PTHR15840 - CGI-121 FAMILY MEMBER	2177	Pv02	43782923	43785099
Edibility2.3SDP	Phvul.002G266600	(1 of 6) PF12899 - Alkaline and neutral invertase (Glyco_hydro_100)	5904	Pv02	43786417	43792320
Edibility2.3SDP	Phvul.002G266700		2911	Pv02	43794891	43797801
Edibility2.3SDP	Phvul.002G266800	(1 of 4) PTHR11132//PTHR11132:SF73 - SOLUTE CARRIER FAMILY 35 // SUBFAMILY NOT NAMED	3723	Pv02	43798506	43802228
Edibility2.3SDP	Phvul.002G266900	(1 of 1) K11088 - small nuclear ribonucleoprotein D3 (SNRPD3, SMD3)	2001	Pv02	43806205	43808205
Edibility2.3SDP	Phvul.002G267000		2490	Pv02	43814562	43817051
Edibility2.3SDP	Phvul.002G267100		3456	Pv02	43819151	43822606
Edibility2.3SDP	Phvul.002G267200	(1 of 2) PTHR21677 - CRAMPED PROTEIN	4372	Pv02	43825741	43830112
Edibility2.3SDP	Phvul.002G267300	(1 of 1) KOG0662 - Cyclin-dependent kinase CDK5	2539	Pv02	43833338	43835876
Edibility2.3SDP	Phvul.002G267400	(1 of 1) K10882 - crossover junction endonuclease EME1 (EME1, MMS4)	6923	Pv02	43836798	43843720
Edibility2.3SDP	Phvul.002G267404	(1 of 2) PTHR33743:SF3 - ROOT MERISTEM GROWTH FACTOR 9	548	Pv02	43848000	43848547
Edibility2.3SDP	Phvul.002G267600	(1 of 1) K11851 - ubiquitin carboxyl-terminal hydrolase 30 [EC:3.4.19.12] (USP30)	4438	Pv02	43855188	43859625
Edibility2.3SDP	Phvul.002G267700	(1 of 2) K03035 - 26S proteasome regulatory subunit N5 (PSMD12, RPN5)	5702	Pv02	43860165	43865866
Edibility2.3SDP	Phvul.002G267800	(1 of 180) PF00847 - AP2 domain (AP2)	1219	Pv02	43866692	43867910
Edibility2.3SDP	Phvul.002G267900	(1 of 2) K10807 - ribonucleoside-diphosphate reductase subunit M1 (RRM1)	5056	Pv02	43869364	43874419
Edibility2.3SDP	Phvul.002G268000	(1 of 3) K13091 - RNA-binding protein 39 (RBM39, RNPC2)	6866	Pv02	43880893	43887758
Edibility2.3SDP	Phvul.002G268100		858	Pv02	43892571	43893428
Edibility2.3SDP	Phvul.002G268200	(1 of 3) 2.4.1.29 - Cellulose synthase (GDP-forming) / GDP-glucose-cellulose glucosyltransferase	6918	Pv02	43898081	43904998
Edibility2.3SDP	Phvul.002G268300	(1 of 1) K13124 - mitogen-activated protein kinase organizer 1 (MORG1)	3629	Pv02	43918791	43922419
Edibility2.3SDP	Phvul.002G268400	(1 of 1) PTHR31181:SF50 - EGG CELL-SECRETED PROTEIN 1.2-RELATED	327	Pv02	43924316	43924642
Edibility2.3SDP	Phvul.002G268500	(1 of 1) PTHR11695//PTHR11695:SF567 - ALCOHOL DEHYDROGENASE RELATED // SUBFAMILY NOT NAMED	3419	Pv02	43926185	43929603
Edibility2.3SDP	Phvul.002G268600		803	Pv02	43932959	43933761
Edibility2.3SDP	Phvul.002G268700	(1 of 15) PTHR15141 - TRANSCRIPTION ELONGATION FACTOR B POLYPEPTIDE 3	2289	Pv02	43942738	43945026
Edibility2.3SDP	Phvul.002G268800	(1 of 74) PF00892 - EamA-like transporter family (EamA)	3596	Pv02	43959369	43962964
Edibility2.3SDP	Phvul.002G268900		5179	Pv02	43968815	43973993
Edibility2.3SDP	Phvul.002G269000	(1 of 12) PF04755 - PAP_fibrillin (PAP_fibrillin)	2068	Pv02	43977108	43979175
Edibility2.3SDP	Phvul.002G269100	(1 of 1) PTHR12735:SF27 - BOLA-LIKE PROTEIN 2	2633	Pv02	43979697	43982329
Edibility2.3SDP	Phvul.002G269200	(1 of 11) K11253 - histone H3 (H3)	734	Pv02	43984700	43985433
Edibility2.3SDP	Phvul.002G269300	(1 of 11) K11253 - histone H3 (H3)	899	Pv02	43986650	43987548
Edibility2.3SDP	Phvul.002G269400	(1 of 1) K02701 - photosystem I subunit PsaN (psaN)	1192	Pv02	43991103	43992294
Edibility2.3SDP	Phvul.002G269500	(1 of 4) K19040 - E3 ubiquitin-protein ligase ATL10/75/76/77/78 [EC:6.3.2.19] (ATL76S)	675	Pv02	43996480	43997154
Edibility2.3SDP	Phvul.002G269600	(1 of 2) K08331 - autophagy-related protein 13 (ATG13)	5044	Pv02	44011076	44016119
Edibility2.3SDP	Phvul.002G269700	(1 of 17) PF00045 - Hemopexin (Hemopexin)	1335	Pv02	44022772	44024106
Edibility2.3SDP	Phvul.002G269800	(1 of 55) PF03514 - GRAS domain family (GRAS)	1538	Pv02	44033313	44034850
Edibility2.3SDP	Phvul.002G269900	(1 of 287) PF00249 - Myb-like DNA-binding domain (Myb_DNA-binding)	915	Pv02	44036772	44037686
Edibility2.3SDP	Phvul.002G270000	(1 of 2) PTHR13902:SF62 - SERINE/THREONINE-PROTEIN KINASE WNK6-RELATED	3790	Pv02	44037878	44041667
Edibility2.3SDP	Phvul.002G270100	(1 of 1) PTHR10098:SF111 - PROTEIN TONSOKU	17425	Pv02	44042454	44059878
Edibility2.4SDP	Phvul.002G319600	(1 of 2) PTHR33077:SF7 - PROTEIN TIFY 6A-RELATED	3648	Pv02	48551772	48555419
Edibility5.1SDP	Phvul.005G024200	(1 of 1) K03164 - DNA topoisomerase II [EC:5.99.1.3] (TOP2)	7010	Pv05	2215592	2222601
Edibility5.1SDP	Phvul.005G024300	(1 of 2) PTHR32468:SF18 - CATION/H(+) ANTIPORTER 28	3394	Pv05	2229915	2233308
Edibility5.1SDP	Phvul.005G024400	(1 of 3) PTHR22763:SF3 - E3 UBIQUITIN-PROTEIN LIGASE RNF115	732	Pv05	2234586	2235317
Edibility5.1SDP	Phvul.005G024500	(1 of 1) PTHR34556:SF2 - F17A17.35 PROTEIN	3583	Pv05	2238366	2241948
Edibility5.1SDP	Phvul.005G024600	(1 of 2) K05539 - tRNA-dihydrouridine synthase A [EC:1.-.-.-] (dusA)	10187	Pv05	2244480	2254666
Edibility5.1SDP	Phvul.005G024700	(1 of 1) K11436 - protein arginine N-methyltransferase 3 [EC:2.1.1.-] (PRMT3)	5676	Pv05	2255690	2261365
Edibility5.1SDP	Phvul.005G024800	(1 of 39) PF05678 - VQ motif (VQ)	396	Pv05	2266623	2267018
Edibility5.1SDP	Phvul.005G024900	(1 of 1) PTHR15893:SF2 - 50S RIBOSOMAL PROTEIN L27	3826	Pv05	2270824	2274649
Edibility5.1SDP	Phvul.005G025000	(1 of 1) K16279 - E3 ubiquitin-protein ligase KEG [EC:2.7.11.1 6.3.2.19] (KEG)	14292	Pv05	2290899	2305190
Edibility5.1SDP	Phvul.005G025100		243	Pv05	2292826	2293068
Edibility5.1SDP	Phvul.005G025200	(1 of 2) PTHR12629:SF9 - NUDIX HYDROLASE 16, MITOCHONDRIAL	5407	Pv05	2305973	2311379
Edibility5.1SDP	Phvul.005G025300	(1 of 2) K09191 - general transcription factor IIIA (GTF3A)	3111	Pv05	2313142	2316252
Edibility5.1SDP	Phvul.005G025400	(1 of 2) K14773 - U3 small nucleolar RNA-associated protein 23 (UTP23)	1107	Pv05	2332832	2333938
Edibility5.1SDP	Phvul.005G025500		475	Pv05	2339396	2339870
Edibility5.1SDP	Phvul.005G025600	(1 of 1) PTHR10438:SF276 - THIOREDOXIN-LIKE PROTEIN CITRX, CHLOROPLASTIC	5695	Pv05	2345913	2351607
Edibility5.1SDP	Phvul.005G025700	(1 of 24) KOG4282 - Transcription factor GT-2 and related proteins, contains trihelix DNA-binding/SANT domain	2465	Pv05	2355502	2357966
Edibility6.1SDP	Phvul.006G071300	(1 of 11) PF07716 - Basic region leucine zipper (bZIP_2)	1805	Pv06	18368792	18370596
Edibility6.1SDP	Phvul.006G071400		3117	Pv06	18390107	18393223
Edibility6.1SDP	Phvul.006G071500	(1 of 2) PTHR23083//PTHR23083:SF408 - TETRATRICOPEPTIDE REPEAT PROTEIN, TPR // SUBFAMILY NOT NAMED	4525	Pv06	18400509	18405033
Edibility6.1SDP	Phvul.006G071600	(1 of 4) PTHR27001:SF83 - LRR RECEPTOR-LIKE SERINE/THREONINE-PROTEIN KINASE MRH1-RELATED	5582	Pv06	18405541	18411122
Edibility6.1SDP	Phvul.006G071700	(1 of 4) PTHR22950:SF280 - TRANSMEMBRANE AMINO ACID TRANSPORTER FAMILY PROTEIN	1215	Pv06	18417376	18418590
Edibility6.1SDP	Phvul.006G071800	(1 of 4) PTHR31707:SF47 - PLANT INVERTASE/PECTIN METHYLESTERASE INHIBITOR DOMAIN-CONTAINING PROTEIN	549	Pv06	18431191	18431739
Edibility6.1SDP	Phvul.006G071900	(1 of 4) PTHR22950:SF280 - TRANSMEMBRANE AMINO ACID TRANSPORTER FAMILY PROTEIN	4997	Pv06	18436789	18441785
Edibility6.1SDP	Phvul.006G072000	(1 of 4) PTHR10168//PTHR10168:SF68 - GLUTAREDOXIN // SUBFAMILY NOT NAMED	696	Pv06	18456155	18456850
Edibility6.1SDP	Phvul.006G072100	(1 of 1) PF00240//PF13855 - Ubiquitin family (ubiquitin) // Leucine rich repeat (LRR_8)	14922	Pv06	18465214	18480135
Edibility6.1SDP	Phvul.006G072111	(1 of 4) PTHR10953//PTHR10953:SF164 - UBIQUITIN-ACTIVATING ENZYME E1 // SUBFAMILY NOT NAMED	5835	Pv06	18471415	18477249
Edibility6.1SDP	Phvul.006G072122	(1 of 4) PTHR10953//PTHR10953:SF164 - UBIQUITIN-ACTIVATING ENZYME E1 // SUBFAMILY NOT NAMED	5896	Pv06	18481323	18487218
Edibility6.1SDP	Phvul.006G072200	(1 of 2) K03178 - ubiquitin-activating enzyme E1 (UBE1, UBA1)	7672	Pv06	18490910	18498581
Edibility6.1SDP	Phvul.006G072300	(1 of 2) PTHR23257:SF391 - MITOGEN-ACTIVATED PROTEIN KINASE KINASE KINASE MOM-4-RELATED	4039	Pv06	18505203	18509241
Edibility6.1SDP	Phvul.006G072400	(1 of 3) K18270 - Rab3 GTPase-activating protein catalytic subunit (RAB3GAP1)	14059	Pv06	18512916	18526974
Edibility6.1SDP	Phvul.006G072500	(1 of 2) PTHR31165:SF6 - PROTEIN LIGHT-DEPENDENT SHORT HYPOCOTYLS 6	972	Pv06	18528287	18529258
Edibility6.1SDP	Phvul.006G072600	(1 of 3) K08059 - interferon, gamma-inducible protein 30 (IFI30, GILT)	2073	Pv06	18540898	18542970
Edibility6.1SDP	Phvul.006G072700	(1 of 1) K18693 - diacylglycerol diphosphate phosphatase / phosphatidate phosphatase (DPP1)	3965	Pv06	18547370	18551334
Edibility6.1SDP	Phvul.006G072800	(1 of 1) PTHR32227:SF128 - GLUCAN ENDO-1,3-BETA-GLUCOSIDASE 9	3993	Pv06	18553192	18557184
Edibility6.1SDP	Phvul.006G072900	(1 of 2) K13098 - RNA-binding protein FUS (TLS, FUS)	4358	Pv06	18558053	18562410
Edibility6.1SDP	Phvul.006G073000		4216	Pv06	18564133	18568348
Edibility6.1SDP	Phvul.006G073100	(1 of 4) PTHR31301:SF4 - LOB DOMAIN-CONTAINING PROTEIN 12	1017	Pv06	18574322	18575338
Edibility6.1SDP	Phvul.006G073200		4292	Pv06	18582359	18586650
Edibility6.1SDP	Phvul.006G073300	(1 of 1) 2.3.1.39 - [Acyl-carrier-protein] S-malonyltransferase / MCAT	3867	Pv06	18590920	18594786
Edibility6.1SDP	Phvul.006G073400		764	Pv06	18594930	18595693
Edibility6.1SDP	Phvul.006G073500	(1 of 1) PTHR12320:SF7 - PROTEIN PHOSPHATASE 2C 26-RELATED	3366	Pv06	18595928	18599293
Edibility6.1SDP	Phvul.006G073600	(1 of 3) PTHR32468:SF29 - CATION/H(+) ANTIPORTER 24-RELATED	3492	Pv06	18630394	18633885
Edibility6.1SDP	Phvul.006G073700	(1 of 3) PTHR32468:SF29 - CATION/H(+) ANTIPORTER 24-RELATED	930	Pv06	18638400	18639329
Edibility6.1SDP	Phvul.006G073800	(1 of 3) PTHR32468:SF29 - CATION/H(+) ANTIPORTER 24-RELATED	2709	Pv06	18645529	18648237
Edibility6.1SDP	Phvul.006G073900	(1 of 1) PTHR13093 - ZINC FINGER HIT DOMAIN CONTAINING PROTEIN 1	6189	Pv06	18649858	18656046
Edibility6.1SDP	Phvul.006G074000	(1 of 2) PTHR11709:SF68 - LACCASE-13-RELATED	2987	Pv06	18653069	18656055
Edibility6.1SDP	Phvul.006G074100	(1 of 1) K17973 - N-terminal acetyltransferase B complex non-catalytic subunit (NAA25, MDM20)	13817	Pv06	18659768	18673584
Edibility6.1SDP	Phvul.006G074200	(1 of 38) PF14009 - Domain of unknown function (DUF4228) (DUF4228)	1053	Pv06	18685002	18686054
Edibility6.1SDP	Phvul.006G074300	(1 of 2) PTHR32468:SF12 - CATION/H(+) ANTIPORTER 26-RELATED	2933	Pv06	18691834	18694766
Edibility6.1SDP	Phvul.006G074400	(1 of 2) PTHR32468:SF12 - CATION/H(+) ANTIPORTER 26-RELATED	3620	Pv06	18696892	18700511
Edibility6.1SDP	Phvul.006G074500	(1 of 3) PTHR10108//PTHR10108:SF885 - METHYLTRANSFERASE // SUBFAMILY NOT NAMED	1473	Pv06	18702296	18703768
Edibility6.1SDP	Phvul.006G074600	(1 of 4) K13424 - WRKY transcription factor 33 (WRKY33)	3250	Pv06	18707877	18711126
Edibility6.1SDP	Phvul.006G074700	(1 of 4) PF07107 - Wound-induced protein WI12 (WI12)	1011	Pv06	18722023	18723033
Edibility6.1SDP	Phvul.006G074800		3197	Pv06	18724304	18727500
Edibility6.1SDP	Phvul.006G074900	(1 of 1) K17408 - small subunit ribosomal protein S29 (DAP3, MRPS29)	5556	Pv06	18728310	18733865
Edibility6.1SDP	Phvul.006G075000	(1 of 1) PTHR31147:SF9 - HXXXD-TYPE ACYL-TRANSFERASE FAMILY PROTEIN-RELATED	1504	Pv06	18734322	18735825
Edibility6.1SDP	Phvul.006G075100	(1 of 2) K08851 - TP53 regulating kinase and related kinases [EC:2.7.11.1] (TP53RK, PRPK, BUD32)	2875	Pv06	18738666	18741540
Edibility6.1SDP	Phvul.006G075200	(1 of 197) PF01535//PF13041 - PPR repeat (PPR) // PPR repeat family (PPR_2)	2004	Pv06	18742016	18744019
Edibility6.1SDP	Phvul.006G075300	(1 of 2) PTHR21576:SF11 - MAJOR FACILITATOR PROTEIN	2058	Pv06	18751226	18753283
Edibility6.1SDP	Phvul.006G075400		2415	Pv06	18777382	18779796
Edibility6.1SDP	Phvul.006G075500	(1 of 2) K03237 - translation initiation factor 2 subunit 1 (EIF2S1)	2884	Pv06	18783242	18786125
Edibility6.1SDP	Phvul.006G075600	(1 of 96) 1.11.1.7 - Peroxidase / Lactoperoxidase	1746	Pv06	18790269	18792014
Edibility6.1SDP	Phvul.006G075700	(1 of 96) 1.11.1.7 - Peroxidase / Lactoperoxidase	1770	Pv06	18793250	18795019
Edibility6.1SDP	Phvul.006G075800	(1 of 96) 1.11.1.7 - Peroxidase / Lactoperoxidase	1711	Pv06	18801706	18803416
Edibility6.1SDP	Phvul.006G075900	(1 of 96) 1.11.1.7 - Peroxidase / Lactoperoxidase	1993	Pv06	18815129	18817121
Edibility6.1SDP	Phvul.006G076000	(1 of 1) PTHR23315:SF7 - U-BOX DOMAIN-CONTAINING PROTEIN 2-RELATED	9545	Pv06	18821069	18830613
Edibility6.1SDP	Phvul.006G076100	(1 of 1) PTHR13773:SF3 - PHOSPHATIDATE CYTIDYLYLTRANSFERASE	5914	Pv06	18832206	18838119
Edibility6.1SDP	Phvul.006G076200	(1 of 4) PTHR24347:SF167 - CBL-INTERACTING SERINE/THREONINE-PROTEIN KINASE 2	2645	Pv06	18841932	18844576
Edibility6.1SDP	Phvul.006G076300	(1 of 1) PTHR20208:SF10 - STRUCTURE-SPECIFIC ENDONUCLEASE SUBUNIT SLX1	2301	Pv06	18847894	18850194
Edibility6.1SDP	Phvul.006G076400		785	Pv06	18852613	18853397
Edibility6.1SDP	Phvul.006G076500	(1 of 1) PTHR11649//PTHR11649:SF58 - MSS1/TRME-RELATED GTP-BINDING PROTEIN // SUBFAMILY NOT NAMED	6023	Pv06	18854734	18860756
Edibility6.1SDP	Phvul.006G076600	(1 of 3) PTHR24347:SF220 - CBL-INTERACTING SERINE/THREONINE-PROTEIN KINASE 11	2703	Pv06	18865204	18867906
Edibility6.1SDP	Phvul.006G076700	(1 of 2) PTHR33109:SF2 - EPIDERMAL PATTERNING FACTOR-LIKE PROTEIN 6	1196	Pv06	18874264	18875459
Edibility6.1SDP	Phvul.006G076800	(1 of 2) PTHR31161:SF9 - MYB FAMILY TRANSCRIPTION FACTOR-RELATED	1782	Pv06	18885566	18887347
Edibility6.1SDP	Phvul.006G076900		408	Pv06	18888329	18888736
Edibility6.1SDP	Phvul.006G077000	(1 of 2) PTHR33057:SF11 - GB	1448	Pv06	18891542	18892989
Edibility6.1SDP	Phvul.006G077100	(1 of 2) PTHR13902:SF49 - SERINE/THREONINE-PROTEIN KINASE WNK4-RELATED	5011	Pv06	18899671	18904681
Edibility6.1SDP	Phvul.006G077200	(1 of 3) PTHR31867:SF22 - EXPANSIN-A8	2469	Pv06	18914108	18916576
Edibility6.1SDP	Phvul.006G077300	(1 of 1) KOG3369 - Transport protein particle (TRAPP) complex subunit	2914	Pv06	18924360	18927273
Edibility6.1SDP	Phvul.006G077400	(1 of 8) PTHR11945:SF183 - AGAMOUS-LIKE MADS-BOX PROTEIN AGL80-RELATED	809	Pv06	18928896	18929704
Edibility6.1SDP	Phvul.006G077500	(1 of 1) K01411 - nardilysin [EC:3.4.24.61] (NRD1)	12135	Pv06	18932759	18944893
Edibility6.2SDP	Phvul.006G154500	(1 of 1) PTHR10759//PTHR10759:SF3 - 60S RIBOSOMAL PROTEIN L34 // SUBFAMILY NOT NAMED	6064	Pv06	25973631	25979694
Edibility6.2SDP	Phvul.006G154600	(1 of 197) PF01535//PF13041 - PPR repeat (PPR) // PPR repeat family (PPR_2)	3189	Pv06	25983152	25986340
Edibility6.2SDP	Phvul.006G154700	(1 of 3) PTHR16007//PTHR16007:SF29 - EPIDIDYMAL MEMBRANE PROTEIN E9-RELATED // SUBFAMILY NOT NAMED	939	Pv06	25988876	25989814
Edibility6.2SDP	Phvul.006G154800	(1 of 135) PF00646 - F-box domain (F-box)	809	Pv06	25995161	25995969
Edibility6.2SDP	Phvul.006G154900	(1 of 3) PTHR33739:SF5 - MEDIATOR OF RNA POLYMERASE II TRANSCRIPTION SUBUNIT 33A	8665	Pv06	25997840	26006504
Edibility6.2SDP	Phvul.006G155000	(1 of 2) 3.1.1.45 - Carboxymethylenebutenolidase / Maleylacetate enol-lactonase	2473	Pv06	26021909	26024381
Edibility6.2SDP	Phvul.006G155100		774	Pv06	26028847	26029620
Edibility6.2SDP	Phvul.006G155200	(1 of 5) K02957 - small subunit ribosomal protein S15Ae (RP-S15Ae, RPS15A)	1751	Pv06	26033185	26034935
Edibility6.2SDP	Phvul.006G155300	(1 of 3) PTHR24055:SF211 - MITOGEN-ACTIVATED PROTEIN KINASE 16-RELATED	6433	Pv06	26039667	26046099
Edibility6.2SDP	Phvul.006G155400	(1 of 1) PTHR23117//PTHR23117:SF12 - GUANYLATE KINASE-RELATED // SUBFAMILY NOT NAMED	3142	Pv06	26046202	26049343
Edibility6.2SDP	Phvul.006G155500	(1 of 2) PTHR33115:SF3 - ARM REPEAT SUPERFAMILY PROTEIN-RELATED	2888	Pv06	26053707	26056594
Edibility6.3SDP	Phvul.006G213600	(1 of 9) PF11891 - Domain of unknown function (DUF3411) (DUF3411)	4983	Pv06	30688562	30693544
Edibility6.3SDP	Phvul.006G213700	(1 of 2) 2.3.1.199//6.2.1.2 - Very-long-chain 3-oxoacyl-CoA synthase / Very-long-chain beta-ketoacyl-CoA synthase // Butyrate--CoA ligase / Fatty acid thiokinase (medium chain)	1213	Pv06	30695157	30696369
Edibility6.3SDP	Phvul.006G213800	(1 of 13) 2.1.1.41 - Sterol 24-C-methyltransferase / Zymosterol-24-methyltransferase	3161	Pv06	30699295	30702455
Edibility6.3SDP	Phvul.006G213900	(1 of 1) K10249 - elongation of very long chain fatty acids protein 4 (ELOVL4)	1027	Pv06	30707514	30708540
Edibility6.3SDP	Phvul.006G214050	(1 of 4) PF04842 - Plant protein of unknown function (DUF639) (DUF639)	10077	Pv06	30711327	30721403
Edibility6.3SDP	Phvul.006G214200	(1 of 12) PF04755 - PAP_fibrillin (PAP_fibrillin)	4223	Pv06	30722524	30726746
Edibility6.3SDP	Phvul.006G214300	(1 of 53) PF12937 - F-box-like (F-box-like)	1452	Pv06	30728515	30729966
Edibility6.3SDP	Phvul.006G214400	(1 of 4) PTHR22811//PTHR22811:SF68 - TRANSMEMBRANE EMP24 DOMAIN-CONTAINING PROTEIN // SUBFAMILY NOT NAMED	2397	Pv06	30732082	30734478
Edibility6.3SDP	Phvul.006G214500		711	Pv06	30735874	30736584
Edibility6.3SDP	Phvul.006G214600	(1 of 2) K13173 - arginine and glutamate-rich protein 1 (ARGLU1)	5258	Pv06	30739628	30744885
Edibility6.3SDP	Phvul.006G214700	(1 of 2) PTHR23086:SF25 - PHOSPHATIDYLINOSITOL 4-PHOSPHATE 5-KINASE 7-RELATED	8068	Pv06	30752333	30760400
Edibility6.3SDP	Phvul.006G214800	(1 of 6) KOG4176 - Uncharacterized conserved protein	2779	Pv06	30762572	30765350
Edibility6.3SDP	Phvul.006G214900	(1 of 466) PF13041 - PPR repeat family (PPR_2)	8056	Pv06	30767300	30775355
Edibility6.3SDP	Phvul.006G215000	(1 of 1) PTHR31561:SF20 - 3-KETOACYL-COA SYNTHASE 7	1374	Pv06	30773842	30775215
Edibility6.3SDP	Phvul.006G215100	(1 of 1) K14571 - ribosome biogenesis ATPase (RIX7, NVL)	4872	Pv06	30776707	30781578
Edibility6.3SDP	Phvul.006G215200	(1 of 1) PTHR10527:SF6 - IMPORTIN-4	8528	Pv06	30784129	30792656
Edibility6.3SDP	Phvul.006G215300	(1 of 1) PTHR21650:SF4 - MEMBRALIN	9600	Pv06	30796258	30805857
Edibility6.3SDP	Phvul.006G215400	(1 of 2) K09519 - DnaJ homolog subfamily B member 13 (DNAJB13)	2657	Pv06	30806334	30808990
Edibility6.3SDP	Phvul.006G215500	(1 of 1198) 2.7.11.1 - Non-specific serine/threonine protein kinase / Threonine-specific protein kinase	2860	Pv06	30813670	30816529
Edibility6.3SDP	Phvul.006G215600	(1 of 1) K11718 - UDP-glucose:glycoprotein glucosyltransferase (HUGT)	17822	Pv06	30818032	30835853
Edibility6.3SDP	Phvul.006G215700	(1 of 2) PTHR10217:SF493 - POTASSIUM CHANNEL AKT2/3	6576	Pv06	30844144	30850719
Edibility6.3SDP	Phvul.006G215800	(1 of 2) PTHR10217:SF493 - POTASSIUM CHANNEL AKT2/3	1054	Pv06	30852318	30853371
Edibility6.3SDP	Phvul.006G215900		1560	Pv06	30857874	30859433
Edibility6.3SDP	Phvul.006G216000	(1 of 2) PTHR11680:SF7 - SERINE HYDROXYMETHYLTRANSFERASE 6-RELATED	4605	Pv06	30863695	30868299
Edibility6.3SDP	Phvul.006G216100	(1 of 1) PTHR12832 - TESTIS-SPECIFIC PROTEIN PBS13 T-COMPLEX 11	8173	Pv06	30875977	30884149
Edibility6.3SDP	Phvul.006G216200	(1 of 1) PTHR13710:SF94 - ATP-DEPENDENT DNA HELICASE RECQ FAMILY PROTEIN	7643	Pv06	30885521	30893163
Edibility6.3SDP	Phvul.006G216300	(1 of 1) 2.7.4.7 - Phosphomethylpyrimidine kinase / Hydroxymethylpyrimidine phosphokinase	5416	Pv06	30895753	30901168
Edibility6.3SDP	Phvul.006G216400	(1 of 3) PTHR24343:SF101 - SERINE/THREONINE-PROTEIN KINASE SRK2A-RELATED	3350	Pv06	30901732	30905081
Edibility6.3SDP	Phvul.006G216500	(1 of 2) K17087 - transmembrane 9 superfamily member 3 (TM9SF3)	6081	Pv06	30907592	30913672
Edibility6.3SDP	Phvul.006G216600	(1 of 3) PTHR19370:SF120 - FERREDOXIN-1, CHLOROPLASTIC-RELATED	747	Pv06	30914793	30915539
Edibility6.3SDP	Phvul.006G216700	(1 of 3) PTHR19370:SF120 - FERREDOXIN-1, CHLOROPLASTIC-RELATED	787	Pv06	30920315	30921101
Edibility6.3SDP	Phvul.006G216800	(1 of 3) PTHR19370:SF120 - FERREDOXIN-1, CHLOROPLASTIC-RELATED	818	Pv06	30923834	30924651
Edibility6.3SDP	Phvul.006G216900	(1 of 1) PTHR31942:SF9 - MLO-LIKE PROTEIN 4	4063	Pv06	30924908	30928970
Edibility6.3SDP	Phvul.006G217000	(1 of 1) PTHR31346:SF5 - DAG-LIKE PROTEIN	2883	Pv06	30931809	30934691
Edibility6.3SDP	Phvul.006G217100	(1 of 1) K14403 - cleavage and polyadenylation specificity factor subunit 3 (CPSF3, YSH1)	2715	Pv06	30935985	30938699
Edibility6.3SDP	Phvul.006G217200	(1 of 1) K09522 - DnaJ homolog subfamily C member 2 (DNAJC2)	1941	Pv06	30939989	30941929
Edibility6.3SDP	Phvul.006G217300		1648	Pv06	30942211	30943858
Edibility6.3SDP	Phvul.006G217400	(1 of 1) PTHR31673:SF5 - COBRA-LIKE PROTEIN 6	2635	Pv06	30945337	30947971
Edibility6.3SDP	Phvul.006G217500	(1 of 5) PTHR31948:SF8 - ZINC-FINGER HOMEODOMAIN PROTEIN 10-RELATED	790	Pv06	30954888	30955677
Edibility6.3SDP	Phvul.006G217600	(1 of 2) K07342 - protein transport protein SEC61 subunit gamma and related proteins (SEC61G, SSS1, secE)	1502	Pv06	30959685	30961186
Edibility6.3SDP	Phvul.006G217700	(1 of 1198) 2.7.11.1 - Non-specific serine/threonine protein kinase / Threonine-specific protein kinase	1916	Pv06	30962537	30964452
Edibility6.3SDP	Phvul.006G217800	(1 of 27) PF03634 - TCP family transcription factor (TCP)	3286	Pv06	30971235	30974520
Edibility6.3SDP	Phvul.006G217900	(1 of 1) K10134 - etoposide-induced 2.4 mRNA (EI24)	6570	Pv06	30976838	30983407
Edibility6.3SDP	Phvul.006G218000	(1 of 11) KOG2922 - Uncharacterized conserved protein	6914	Pv06	30984957	30991870
Edibility6.3SDP	Phvul.006G218100	(1 of 1) 2.4.2.17 - ATP phosphoribosyltransferase / Phosphoribosyl-ATP pyrophosphorylase	4226	Pv06	30995520	30999745
Edibility6.3SDP	Phvul.006G218200	(1 of 1) K14824 - ribosome biogenesis protein ERB1 (ERB1, BOP1)	7496	Pv06	31001009	31008504
Edibility6.3SDP	Phvul.006G218300	(1 of 1) PTHR11178:SF24 - NIFU-LIKE PROTEIN 2, CHLOROPLASTIC	4303	Pv06	31010954	31015256
Edibility6.3SDP	Phvul.006G218400		680	Pv06	31016323	31017002
Edibility6.3SDP	Phvul.006G218500	(1 of 1) PTHR12883 - ADIPOCYTE-SPECIFIC PROTEIN 4-RELATED	4781	Pv06	31020469	31025249
Edibility6.3SDP	Phvul.006G218600	(1 of 1) PTHR10374//PTHR10374:SF13 - LACTOYLGLUTATHIONE LYASE GLYOXALASE I // SUBFAMILY NOT NAMED	1631	Pv06	31027882	31029512
Edibility6.3SDP	Phvul.006G218700	(1 of 1) PTHR31563:SF1 - ION CHANNEL POLLUX-RELATED	6147	Pv06	31032570	31038716
Edibility6.3SDP	Phvul.006G218800	(1 of 1) PTHR12357:SF25 - EVOLUTIONARILY CONSERVED C-TERMINAL REGION 11 PROTEIN	5233	Pv06	31041235	31046467
Edibility6.3SDP	Phvul.006G218900	(1 of 1) PTHR11142:SF1 - TRNA PSEUDOURIDINE SYNTHASE	3211	Pv06	31047308	31050518
Edibility6.3SDP	Phvul.006G219000	(1 of 1) PTHR22880:SF174 - DNA-BINDING BROMODOMAIN-CONTAINING PROTEIN	4993	Pv06	31050888	31055880
Edibility6.3SDP	Phvul.006G219100		1949	Pv06	31058687	31060635
Edibility6.3SDP	Phvul.006G219200	(1 of 9) PF01823 - MAC/Perforin domain (MACPF)	9383	Pv06	31062671	31072053
Edibility6.3SDP	Phvul.006G219300		336	Pv06	31071568	31071903
Edibility6.3SDP	Phvul.006G219400	(1 of 36) PF00564 - PB1 domain (PB1)	971	Pv06	31072649	31073619
Edibility6.3SDP	Phvul.006G219500	(1 of 2) PTHR19375//PTHR19375:SF147 - HEAT SHOCK PROTEIN 70KDA // SUBFAMILY NOT NAMED	3143	Pv06	31074438	31077580
Edibility6.3SDP	Phvul.006G219600	(1 of 2) PTHR19375//PTHR19375:SF147 - HEAT SHOCK PROTEIN 70KDA // SUBFAMILY NOT NAMED	3178	Pv06	31084023	31087200
Edibility6.3SDP	Phvul.006G219700	(1 of 1) PTHR24057:SF3 - SHAGGY-RELATED PROTEIN KINASE DELTA-RELATED	5657	Pv06	31088636	31094292
Edibility6.3SDP	Phvul.006G219800	(1 of 1) PTHR13112:SF0 - FI21285P1	6610	Pv06	31097931	31104540
Edibility6.3SDP	Phvul.006G219900	(1 of 1) PTHR11208//PTHR11208:SF48 - RNA-BINDING PROTEIN RELATED // SUBFAMILY NOT NAMED	2994	Pv06	31108153	31111146
Edibility6.3SDP	Phvul.006G220000		3399	Pv06	31112735	31116133
Edibility6.3SDP	Phvul.006G220100	(1 of 2) K03233 - elongation factor 1-gamma (EEF1G)	2531	Pv06	31117300	31119830
Edibility6.3SDP	Phvul.006G220200	(1 of 2) PTHR24073:SF484 - RAS-RELATED PROTEIN RABA2B	1192	Pv06	31120305	31121496
Edibility6.3SDP	Phvul.006G220300	(1 of 4) K07874 - Ras-related protein Rab-1A (RAB1A)	2441	Pv06	31122735	31125175
Edibility6.3SDP	Phvul.006G220400	(1 of 1) PTHR31444:SF4 - GLUCURONOXYLAN 4-O-METHYLTRANSFERASE 1	876	Pv06	31125531	31126406
Edibility6.3SDP	Phvul.006G220500	(1 of 1) PTHR24056:SF203 - PROTEIN KINASE SUPERFAMILY PROTEIN	4972	Pv06	31127377	31132348
Edibility6.3SDP	Phvul.006G220600		2798	Pv06	31132505	31135302
Edibility6.3SDP	Phvul.006G220700	(1 of 1) K06184 - ATP-binding cassette, subfamily F, member 1 (ABCF1)	3341	Pv06	31136109	31139449
Edibility6.3SDP	Phvul.006G220800	(1 of 1) PTHR24361//PTHR24361:SF321 - MITOGEN-ACTIVATED KINASE KINASE KINASE // SUBFAMILY NOT NAMED	1616	Pv06	31142570	31144185
Edibility6.3SDP	Phvul.006G220900	(1 of 1) PTHR31669:SF34 - PROTEIN FAR1-RELATED SEQUENCE 11	3493	Pv06	31144467	31147959
Edibility6.3SDP	Phvul.006G221000	(1 of 10) PF05212 - Protein of unknown function (DUF707) (DUF707)	6131	Pv06	31150580	31156710
Edibility6.3SDP	Phvul.006G221100	(1 of 46) PF01535//PF13041//PF13812 - PPR repeat (PPR) // PPR repeat family (PPR_2) // Pentatricopeptide repeat domain (PPR_3)	2818	Pv06	31157336	31160153
Edibility6.3SDP	Phvul.006G221200	(1 of 30) PF02485 - Core-2/I-Branching enzyme (Branch)	1710	Pv06	31162667	31164376
Edibility6.3SDP	Phvul.006G221300	(1 of 1) PTHR12620:SF4 - ZINC FINGER CCCH DOMAIN-CONTAINING PROTEIN 5	8874	Pv06	31166339	31175212
Edibility6.3SDP	Phvul.006G221400		429	Pv06	31175589	31176017
Edibility6.3SDP	Phvul.006G221500	(1 of 2) PTHR31384:SF28 - AUXIN RESPONSE FACTOR 1	5941	Pv06	31176865	31182805
Edibility7.1SDP	Phvul.007G066000	(1 of 197) PF01535//PF13041 - PPR repeat (PPR) // PPR repeat family (PPR_2)	2519	Pv07	5944934	5947452
Edibility7.1SDP	Phvul.007G066100	(1 of 2) PTHR14237:SF28 - CATALYTIC/ PYRIDOXAL PHOSPHATE BINDING PROTEIN	1956	Pv07	5951221	5953176
Edibility7.1SDP	Phvul.007G066200	(1 of 1) PTHR11552:SF141 - GLUCOSE-METHANOL-CHOLINE (GMC) OXIDOREDUCTASE FAMILY PROTEIN	3261	Pv07	5959992	5963252
Edibility7.1SDP	Phvul.007G066300		542	Pv07	5974913	5975454
Edibility7.1SDP	Phvul.007G066400	(1 of 2) 6.1.1.9 - Valine--tRNA ligase / Valyl-tRNA synthetase	12803	Pv07	5988578	6001380
Edibility7.1SDP	Phvul.007G066500	(1 of 2) PTHR31839:SF8 - DEHYDRATION-RESPONSIVE ELEMENT-BINDING PROTEIN 1A-RELATED	606	Pv07	6004513	6005118
Edibility7.1SDP	Phvul.007G066520	(1 of 180) PF00847 - AP2 domain (AP2)	1580	Pv07	6023622	6025201
Edibility7.1SDP	Phvul.007G066540	(1 of 1) PTHR21530:SF1 - TRAB FAMILY PROTEIN	4677	Pv07	6054096	6058772
Edibility7.1SDP	Phvul.007G066560	(1 of 3) K12893 - splicing factor, arginine/serine-rich 4/5/6 (SFRS4_5_6)	3943	Pv07	6064842	6068784
Edibility7.1SDP	Phvul.007G066580	(1 of 2) PTHR11206:SF103 - MATE EFFLUX FAMILY PROTEIN	2133	Pv07	6093121	6095253
Edibility7.1SDP	Phvul.007G066600	(1 of 1) K16908 - chloroplast NAD(P)H dehydrogenase (CRR1)	3533	Pv07	6124711	6128243
Edibility7.1SDP	Phvul.007G066700	(1 of 2) PTHR31960:SF5 - F-BOX PROTEIN PP2-A14	2959	Pv07	6128944	6131902
Edibility7.1SDP	Phvul.007G066800	(1 of 2) K03014 - DNA-directed RNA polymerases I, II, and III subunit RPABC2 (RPB6, POLR2F)	2197	Pv07	6144153	6146349
Edibility7.1SDP	Phvul.007G066900	(1 of 2) PTHR10108//PTHR10108:SF861 - METHYLTRANSFERASE // SUBFAMILY NOT NAMED	3897	Pv07	6162188	6166084
Edibility7.1SDP	Phvul.007G067000	(1 of 5) PF03101//PF10551 - FAR1 DNA-binding domain (FAR1) // MULE transposase domain (MULE)	4581	Pv07	6169887	6174467
Edibility7.1SDP	Phvul.007G067100	(1 of 2) PTHR32295:SF11 - IQ-DOMAIN 24 PROTEIN	4644	Pv07	6176903	6181546
Edibility7.1SDP	Phvul.007G067200	(1 of 1) PTHR33076:SF5 - NON-SPECIFIC LIPID-TRANSFER PROTEIN 14-RELATED	363	Pv07	6183402	6183764
Edibility7.1SDP	Phvul.007G067300	(1 of 2) PTHR22936:SF35 - MEMBRANE PROTEIN-RELATED	3168	Pv07	6184594	6187761
Edibility7.1SDP	Phvul.007G067400	(1 of 1) PTHR19957//PTHR19957:SF126 - SYNTAXIN // SUBFAMILY NOT NAMED	501	Pv07	6200038	6200538
Edibility7.1SDP	Phvul.007G067500	(1 of 14) KOG0484 - Transcription factor PHOX2/ARIX, contains HOX domain	6039	Pv07	6210556	6216594
Edibility7.1SDP	Phvul.007G067600	(1 of 3) K19044 - E3 ubiquitin-protein ligase XBAT32/33 [EC:6.3.2.19] (XBAT32_33)	4957	Pv07	6225554	6230510
Edibility7.1SDP	Phvul.007G067700	(1 of 14) PF00560//PF07714//PF08263 - Leucine Rich Repeat (LRR_1) // Protein tyrosine kinase (Pkinase_Tyr) // Leucine rich repeat N-terminal domain (LRRNT_2)	4259	Pv07	6247966	6252224
Edibility7.1SDP	Phvul.007G067800	(1 of 2) PTHR10015:SF168 - HEAT STRESS TRANSCRIPTION FACTOR B-2A	1522	Pv07	6263755	6265276
Edibility7.1SDP	Phvul.007G067900	(1 of 1) PTHR13624:SF6 - PROTEIN Y87G2A.13	1377	Pv07	6279868	6281244
Edibility7.1SDP	Phvul.007G068000		987	Pv07	6292278	6293264
Edibility7.1SDP	Phvul.007G068100	(1 of 1) 5.3.1.27 - 6-phospho-3-hexuloisomerase / Phospho-3-hexuloisomerase	717	Pv07	6298082	6298798
Edibility7.1SDP	Phvul.007G068200	(1 of 2) K16833 - protein phosphatase inhibitor 2 (PPP1R2, IPP2)	3726	Pv07	6298987	6302712
Edibility7.1SDP	Phvul.007G068300		1054	Pv07	6308086	6309139
Edibility7.1SDP	Phvul.007G068400		258	Pv07	6312308	6312565
Edibility7.1SDP	Phvul.007G068500		252	Pv07	6328344	6328595
Edibility7.1SDP	Phvul.007G068600		264	Pv07	6331405	6331668
Edibility7.1SDP	Phvul.007G068700		255	Pv07	6337103	6337357
Edibility7.1SDP	Phvul.007G068800		267	Pv07	6343663	6343929
Edibility7.1SDP	Phvul.007G068900	(1 of 2) PTHR10281:SF45 - MEMBRANE STEROID-BINDING PROTEIN 1-RELATED	2355	Pv07	6349610	6351964
Edibility7.1SDP	Phvul.007G069000	(1 of 53) PF12937 - F-box-like (F-box-like)	4604	Pv07	6365064	6369667
Edibility7.1SDP	Phvul.007G069100	(1 of 1) K08736 - DNA mismatch repair protein MSH3 (MSH3)	8643	Pv07	6389835	6398477
Edibility7.1SDP	Phvul.007G069200	(1 of 2) PTHR10641:SF563 - MYB TRANSCRIPTION FACTOR-RELATED	2444	Pv07	6408240	6410683
Edibility7.1SDP	Phvul.007G069300	(1 of 1) PTHR21136:SF97 - SNARE-LIKE SUPERFAMILY PROTEIN	1906	Pv07	6411084	6412989
Edibility7.1SDP	Phvul.007G069400	(1 of 3) PTHR10641//PTHR10641:SF622 - MYB-LIKE DNA-BINDING PROTEIN MYB // SUBFAMILY NOT NAMED	3042	Pv07	6416914	6419955
Edibility7.1SDP	Phvul.007G069500	(1 of 3) PF03766 - Remorin, N-terminal region (Remorin_N)	2872	Pv07	6420281	6423152
Edibility7.1SDP	Phvul.007G069600	(1 of 2) PTHR10106//PTHR10106:SF17 - CYTOCHROME B561-RELATED // SUBFAMILY NOT NAMED	3894	Pv07	6427929	6431822
Edibility7.1SDP	Phvul.007G069700	(1 of 4) PTHR34452:SF2 - MYOSIN HEAVY CHAIN-RELATED PROTEIN	6756	Pv07	6445122	6451877
Edibility7.1SDP	Phvul.007G069800	(1 of 2) PTHR33836:SF1 - ARM REPEAT SUPERFAMILY PROTEIN-RELATED	2694	Pv07	6453111	6455804
Edibility7.1SDP	Phvul.007G069900	(1 of 466) PF13041 - PPR repeat family (PPR_2)	4395	Pv07	6457775	6462169
Edibility7.1SDP	Phvul.007G070001	(1 of 3) PTHR22814//PTHR22814:SF52 - COPPER TRANSPORT PROTEIN ATOX1-RELATED // SUBFAMILY NOT NAMED	948	Pv07	6463388	6464335
Edibility7.1SDP	Phvul.007G070100	(1 of 53) PF00139 - Legume lectin domain (Lectin_legB)	828	Pv07	6474389	6475216
Edibility7.1SDP	Phvul.007G070200	(1 of 3) PTHR22814//PTHR22814:SF52 - COPPER TRANSPORT PROTEIN ATOX1-RELATED // SUBFAMILY NOT NAMED	874	Pv07	6478130	6479003
Edibility7.1SDP	Phvul.007G070300	(1 of 53) PF00139 - Legume lectin domain (Lectin_legB)	1156	Pv07	6481954	6483109
Edibility7.1SDP	Phvul.007G070400	(1 of 49) PF00560//PF08263//PF13855 - Leucine Rich Repeat (LRR_1) // Leucine rich repeat N-terminal domain (LRRNT_2) // Leucine rich repeat (LRR_8)	2832	Pv07	6498346	6501177
Edibility7.1SDP	Phvul.007G070500	(1 of 3) PTHR11913:SF30 - ACTIN-DEPOLYMERIZING FACTOR 10-RELATED	2044	Pv07	6504552	6506595
Edibility7.1SDP	Phvul.007G070600	(1 of 1) PTHR23002:SF64 - CCHC-TYPE ZINC KNUCKLE PROTEIN	7407	Pv07	6508752	6516158
Edibility7.1SDP	Phvul.007G070700	(1 of 1) PTHR23002//PTHR23002:SF73 - ZINC FINGER CCHC DOMAIN CONTAINING PROTEIN // SUBFAMILY NOT NAMED	3447	Pv07	6517717	6521163
Edibility7.1SDP	Phvul.007G070800	(1 of 2) PTHR11588//PTHR11588:SF114 - TUBULIN // SUBFAMILY NOT NAMED	2227	Pv07	6529250	6531476
Edibility7.1SDP	Phvul.007G070900	(1 of 1) K14843 - pescadillo (PES1, NOP7)	6474	Pv07	6539970	6546443
Edibility7.1SDP	Phvul.007G071000	(1 of 4) 6.2.1.8 - Oxalate--CoA ligase / Oxalyl-CoA synthetase	4327	Pv07	6548258	6552584
Edibility7.1SDP	Phvul.007G071100	(1 of 2) PTHR33649:SF2 - PAR1 PROTEIN	1167	Pv07	6556351	6557517
Edibility7.1SDP	Phvul.007G071200		687	Pv07	6585133	6585819
Edibility7.1SDP	Phvul.007G071300	(1 of 1) K03023 - DNA-directed RNA polymerase III subunit RPC3 (RPC3, POLR3C)	11503	Pv07	6591877	6603379
Edibility7.1SDP	Phvul.007G071400	(1 of 3) PTHR24282:SF15 - CYTOCHROME P450, FAMILY 715, SUBFAMILY A, POLYPEPTIDE 1	1953	Pv07	6610665	6612617
Edibility7.1SDP	Phvul.007G071500	(1 of 3) PTHR24282:SF15 - CYTOCHROME P450, FAMILY 715, SUBFAMILY A, POLYPEPTIDE 1	2461	Pv07	6641861	6644321
Edibility7.1SDP	Phvul.007G071600	(1 of 2) K01280 - tripeptidyl-peptidase II [EC:3.4.14.10] (TPP2)	22228	Pv07	6655865	6678092
Edibility7.1SDP	Phvul.007G071700	(1 of 11) PTHR21562 - NOTUM-RELATED	14127	Pv07	6684834	6698960
Edibility7.1SDP	Phvul.007G071800	(1 of 1) K09598 - signal peptide peptidase-like 3 [EC:3.4.23.-] (SPPL3)	4081	Pv07	6704942	6709022
Edibility7.1SDP	Phvul.007G071900	(1 of 2) PTHR32002:SF4 - PROTEIN NLP6-RELATED	4568	Pv07	6724515	6729082
Edibility7.1SDP	Phvul.007G072000		5040	Pv07	6730789	6735828
Edibility7.1SDP	Phvul.007G072100	(1 of 2) K02920 - large subunit ribosomal protein L36e (RP-L36e, RPL36)	1689	Pv07	6736470	6738158
Edibility7.1SDP	Phvul.007G072200		2436	Pv07	6739549	6741984
Edibility7.1SDP	Phvul.007G072300	(1 of 1) PTHR27003:SF1 - U-BOX DOMAIN-CONTAINING PROTEIN 32	9596	Pv07	6744683	6754278
Edibility7.1SDP	Phvul.007G072400	(1 of 2) PTHR36055:SF1 - C2H2-LIKE ZINC FINGER PROTEIN	6212	Pv07	6757426	6763637
Edibility7.1SDP	Phvul.007G072500		1139	Pv07	6766577	6767715
Edibility7.1SDP	Phvul.007G072600	(1 of 18) 1.1.1.330 - Very-long-chain 3-oxoacyl-CoA reductase / Very-long-chain beta-ketoacyl-CoA reductase	5459	Pv07	6771957	6777415
Edibility7.1SDP	Phvul.007G072700	(1 of 2) PTHR12606:SF15 - NEDD8-SPECIFIC PROTEASE 1	3240	Pv07	6779503	6782742
Edibility7.1SDP	Phvul.007G072801	(1 of 2) PTHR24361//PTHR24361:SF253 - MITOGEN-ACTIVATED KINASE KINASE KINASE // SUBFAMILY NOT NAMED	7453	Pv07	6784002	6791454
Edibility7.1SDP	Phvul.007G072900	(1 of 1) K14560 - U3 small nucleolar ribonucleoprotein protein IMP3 (IMP3)	2794	Pv07	6796875	6799668
Edibility7.1SDP	Phvul.007G073000	(1 of 1) PF02040 - Arsenical pump membrane protein (ArsB)	4649	Pv07	6800461	6805109
Edibility7.1SDP	Phvul.007G073100		3659	Pv07	6815520	6819178
Edibility7.1SDP	Phvul.007G073200	(1 of 1) PTHR33162:SF3 - SEC-INDEPENDENT PROTEIN TRANSLOCASE PROTEIN TATB, CHLOROPLASTIC	5470	Pv07	6824414	6829883
Edibility7.1SDP	Phvul.007G073300	(1 of 1) PTHR13107 - KARYOGAMY PROTEIN KAR4-RELATED	8390	Pv07	6831334	6839723
Edibility7.1SDP	Phvul.007G073400	(1 of 1) PTHR11206:SF152 - MATE EFFLUX FAMILY PROTEIN	3799	Pv07	6845085	6848883
Edibility7.1SDP	Phvul.007G073500	(1 of 2) PTHR31636:SF4 - SCARECROW-LIKE PROTEIN 8	2110	Pv07	6877770	6879879
Edibility7.1SDP	Phvul.007G073600		1981	Pv07	6888764	6890744
Edibility7.1SDP	Phvul.007G073700		1917	Pv07	6891683	6893599
Edibility7.1SDP	Phvul.007G073800	(1 of 1) PTHR11972//PTHR11972:SF79 - NADPH OXIDASE // SUBFAMILY NOT NAMED	3988	Pv07	6894766	6898753
Edibility7.1SDP	Phvul.007G073900	(1 of 1) PTHR11972:SF62 - FERRIC REDUCTION OXIDASE 4-RELATED	5217	Pv07	6906829	6912045
Edibility7.1SDP	Phvul.007G074000	(1 of 30) PF07714//PF11721 - Protein tyrosine kinase (Pkinase_Tyr) // Di-glucose binding within endoplasmic reticulum (Malectin)	3561	Pv07	6919722	6923282
Edibility7.1SDP	Phvul.007G074100	(1 of 4) K07759 - poly(ADP-ribose) glycohydrolase (PARG)	5452	Pv07	6927010	6932461
Edibility7.1SDP	Phvul.007G074200	(1 of 2) 1.14.13.129 - Beta-carotene 3-hydroxylase / Beta-carotene 3,3'-monooxygenase	1957	Pv07	6949334	6951290
Edibility7.1SDP	Phvul.007G074300	(1 of 4) PTHR31339:SF17 - ENDO-POLYGALACTURONASE-LIKE PROTEIN-RELATED	3237	Pv07	6957028	6960264
Edibility7.1SDP	Phvul.007G074400		2602	Pv07	6961898	6964499
Edibility7.1SDP	Phvul.007G074500	(1 of 2) PTHR12802:SF49 - PROTEIN REVEILLE 3-RELATED	5851	Pv07	6963635	6969485
Edibility7.1SDP	Phvul.007G074600	(1 of 9) PTHR22814:SF129 - COPPER TRANSPORT FAMILY PROTEIN-RELATED	1264	Pv07	6983675	6984938
Edibility7.1SDP	Phvul.007G074800	(1 of 9) PTHR22814:SF129 - COPPER TRANSPORT FAMILY PROTEIN-RELATED	17487	Pv07	6989012	7006498
Edibility7.1SDP	Phvul.007G074900	(1 of 9) PTHR22814:SF129 - COPPER TRANSPORT FAMILY PROTEIN-RELATED	1249	Pv07	7016836	7018084
Edibility7.1SDP	Phvul.007G075000	(1 of 9) PTHR22814:SF129 - COPPER TRANSPORT FAMILY PROTEIN-RELATED	1321	Pv07	7019516	7020836
Edibility7.1SDP	Phvul.007G075100	(1 of 9) PTHR22814:SF129 - COPPER TRANSPORT FAMILY PROTEIN-RELATED	795	Pv07	7023417	7024211
Edibility7.1SDP	Phvul.007G075200	(1 of 38) PF14009 - Domain of unknown function (DUF4228) (DUF4228)	994	Pv07	7038449	7039442
Edibility7.1SDP	Phvul.007G075300	(1 of 1) 1.5.1.25 - Thiomorpholine-carboxylate dehydrogenase / Ketimine reductase	1570	Pv07	7042388	7043957
Edibility7.1SDP	Phvul.007G075400	(1 of 2) PTHR32096:SF22 - WRKY TRANSCRIPTION FACTOR 27-RELATED	1630	Pv07	7061469	7063098
Edibility7.1SDP	Phvul.007G075500	(1 of 79) PF01535//PF13041//PF14432 - PPR repeat (PPR) // PPR repeat family (PPR_2) // DYW family of nucleic acid deaminases (DYW_deaminase)	2954	Pv07	7064150	7067103
Edibility7.1SDP	Phvul.007G075600	(1 of 3) KOG2325 - Predicted transporter/transmembrane protein	7328	Pv07	7073452	7080779
Edibility7.1SDP	Phvul.007G075700	(1 of 1) PTHR19241:SF290 - ABC TRANSPORTER G FAMILY MEMBER 4-RELATED	1880	Pv07	7086110	7087989
Edibility7.1SDP	Phvul.007G075800	(1 of 1) PTHR33929:SF3 - MEMBRANE-ASSOCIATED KINASE REGULATOR 5-RELATED	1972	Pv07	7120068	7122039
Edibility7.1SDP	Phvul.007G075900	(1 of 3) PTHR10994:SF70 - RETICULON-LIKE PROTEIN B4	2393	Pv07	7136104	7138496
Edibility7.1SDP	Phvul.007G076000	(1 of 1) PTHR20995:SF21 - F-BOX FAMILY PROTEIN-RELATED	3681	Pv07	7143471	7147151
Edibility7.1SDP	Phvul.007G076100	(1 of 2) PTHR10264:SF27 - STOMATIN-LIKE PROTEIN 2, MITOCHONDRIAL	1776	Pv07	7164510	7166285
Edibility7.1SDP	Phvul.007G076200	(1 of 4) K02940 - large subunit ribosomal protein L9e (RP-L9e, RPL9)	1156	Pv07	7167149	7168304
Edibility7.1SDP	Phvul.007G076300	(1 of 3) PTHR23074//PTHR23074:SF98 - AAA ATPASE // SUBFAMILY NOT NAMED	7708	Pv07	7173376	7181083
Edibility7.1SDP	Phvul.007G076400	(1 of 16) K01213 - galacturan 1,4-alpha-galacturonidase (E3.2.1.67)	1803	Pv07	7221671	7223473
Edibility7.1SDP	Phvul.007G076475	(1 of 16) K01213 - galacturan 1,4-alpha-galacturonidase (E3.2.1.67)	1812	Pv07	7240637	7242448
Edibility7.1SDP	Phvul.007G076550	(1 of 10) PTHR31375:SF37 - PECTIN LYASE-LIKE SUPERFAMILY PROTEIN-RELATED	1650	Pv07	7259881	7261530
Edibility7.1SDP	Phvul.007G076625	(1 of 16) K01213 - galacturan 1,4-alpha-galacturonidase (E3.2.1.67)	1696	Pv07	7267275	7268970
Edibility7.1SDP	Phvul.007G076700	(1 of 2) PTHR31269:SF2 - S-TYPE ANION CHANNEL SLAH2-RELATED	3796	Pv07	7293624	7297419
Edibility7.1SDP	Phvul.007G076800	(1 of 16) K01213 - galacturan 1,4-alpha-galacturonidase (E3.2.1.67)	1725	Pv07	7315326	7317050
Edibility7.1SDP	Phvul.007G076900	(1 of 16) K01213 - galacturan 1,4-alpha-galacturonidase (E3.2.1.67)	17055	Pv07	7321660	7338714
Edibility7.1SDP	Phvul.007G077000	(1 of 16) K01213 - galacturan 1,4-alpha-galacturonidase (E3.2.1.67)	1350	Pv07	7337018	7338367
Edibility7.1SDP	Phvul.007G077050	(1 of 16) K01213 - galacturan 1,4-alpha-galacturonidase (E3.2.1.67)	1745	Pv07	7351962	7353706
Edibility7.1SDP	Phvul.007G077100	(1 of 2) PTHR34576:SF3 - MEMBRANE-ASSOCIATED KINASE REGULATOR 6-RELATED	1251	Pv07	7371896	7373146
Edibility7.1SDP	Phvul.007G077150		1056	Pv07	7375346	7376401
Edibility7.1SDP	Phvul.007G077200	(1 of 2) PTHR10794:SF58 - CAAX AMINO TERMINAL PROTEASE FAMILY PROTEIN	8591	Pv07	7376811	7385401
Edibility7.1SDP	Phvul.007G077300	(1 of 14) PF00069//PF00954//PF01453 - Protein kinase domain (Pkinase) // S-locus glycoprotein domain (S_locus_glycop) // D-mannose binding lectin (B_lectin)	6536	Pv07	7391439	7397974
Edibility7.1SDP	Phvul.007G077400	(1 of 1) KOG1333 - Uncharacterized conserved protein	7116	Pv07	7398218	7405333
Edibility7.1SDP	Phvul.007G077500	(1 of 49) PF00560//PF08263//PF13855 - Leucine Rich Repeat (LRR_1) // Leucine rich repeat N-terminal domain (LRRNT_2) // Leucine rich repeat (LRR_8)	2658	Pv07	7408695	7411352
Edibility7.1SDP	Phvul.007G077600	(1 of 1) K03155 - timeless (TIMELESS)	9662	Pv07	7413328	7422989
Edibility7.1SDP	Phvul.007G077700	(1 of 2) PTHR11817:SF2 - PLASTIDIAL PYRUVATE KINASE 2	5894	Pv07	7424689	7430582
Edibility7.1SDP	Phvul.007G077800	(1 of 23) K01183 - chitinase (E3.2.1.14)	1190	Pv07	7432095	7433284
Edibility7.1SDP	Phvul.007G077900	(1 of 3) K05666 - ATP-binding cassette, subfamily C (CFTR/MRP), member 2 (ABCC2)	7601	Pv07	7436654	7444254
Edibility7.1SDP	Phvul.007G078000	(1 of 4) PTHR24223:SF192 - ABC TRANSPORTER C FAMILY MEMBER 10	5961	Pv07	7462084	7468044
Edibility7.1SDP	Phvul.007G078100		3181	Pv07	7484832	7488012
Edibility7.1SDP	Phvul.007G078200	(1 of 1) PTHR27007:SF5 - L-TYPE LECTIN-DOMAIN CONTAINING RECEPTOR KINASE S.6	2037	Pv07	7489146	7491182
Edibility7.1SDP	Phvul.007G078300	(1 of 2) PTHR22870:SF91 - REGULATOR OF CHROMOSOME CONDENSATION (RCC1) FAMILY WITH FYVE ZINC FINGER DOMAIN-RELATED	7619	Pv07	7511936	7519554
Edibility7.1SDP	Phvul.007G078400		237	Pv07	7523826	7524062
Edibility7.1SDP	Phvul.007G078500	(1 of 2) PTHR10501:SF20 - NUCLEIC ACID/NUCLEOTIDE BINDING PROTEIN	13722	Pv07	7530858	7544579
Edibility7.1SDP	Phvul.007G078600		1849	Pv07	7564585	7566433
Edibility7.1SDP	Phvul.007G078700	(1 of 1) K14317 - nuclear pore complex protein Nup214 (NUP214, CAN)	23861	Pv07	7597006	7620866
Edibility7.1SDP	Phvul.007G078800	(1 of 1) PTHR23257:SF505 - SERINE/THREONINE-PROTEIN KINASE DRKC-RELATED	15264	Pv07	7621985	7637248
Edibility7.1SDP	Phvul.007G078900		1419	Pv07	7640503	7641921
Edibility7.1SDP	Phvul.007G079000		2504	Pv07	7646109	7648612
Edibility7.1SDP	Phvul.007G079100	(1 of 10) KOG4473 - Uncharacterized membrane protein	909	Pv07	7671485	7672393
Edibility7.1SDP	Phvul.007G079200	(1 of 1) K03243 - translation initiation factor 5B (EIF5B)	9013	Pv07	7675664	7684676
Edibility7.1SDP	Phvul.007G079300	(1 of 16) PF11955 - Plant organelle RNA recognition domain (PORR)	1478	Pv07	7692875	7694352
Edibility7.1SDP	Phvul.007G079400	(1 of 1) PTHR12473:SF4 - PROTEIN FAM188B	10355	Pv07	7695139	7705493
Edibility7.1SDP	Phvul.007G079500	(1 of 5) 3.1.3.11 - Fructose-bisphosphatase / Hexose diphosphatase	4170	Pv07	7710853	7715022
Edibility7.1SDP	Phvul.007G079600	(1 of 2) PTHR21654:SF11 - F16F4.11 PROTEIN	6685	Pv07	7728356	7735040
Edibility7.1SDP	Phvul.007G079700	(1 of 2) PTHR21654:SF19 - DUPLICATED HOMEODOMAIN-LIKE SUPERFAMILY PROTEIN	3410	Pv07	7750403	7753812
Edibility7.1SDP	Phvul.007G079800	(1 of 2) PTHR21654:SF9 - TRIHELIX TRANSCRIPTION FACTOR GT-2	3511	Pv07	7797107	7800617
Edibility7.1SDP	Phvul.007G079900	(1 of 2) PTHR16517:SF31 - TUBBY-LIKE F-BOX PROTEIN 1-RELATED	3802	Pv07	7834129	7837930
Edibility7.2SDP	Phvul.007G102000	(1 of 1) PTHR10044//PTHR10044:SF122 - INHIBITOR OF APOPTOSIS // SUBFAMILY NOT NAMED	8874	Pv07	11618456	11627329
Edibility7.3SDP	Phvul.007G110600	(1 of 11) PF04674 - Phosphate-induced protein 1 conserved region (Phi_1)	2377	Pv07	20849353	20851729
Edibility7.3SDP	Phvul.007G110700		1243	Pv07	20847724	20848966
Edibility7.3SDP	Phvul.007G110800	(1 of 14) PF04720 - PDDEXK-like family of unknown function (PDDEXK_6)	1996	Pv07	20819757	20821752
Edibility7.3SDP	Phvul.007G110900	(1 of 1) PTHR11817:SF14 - PLASTIDIAL PYRUVATE KINASE 1, CHLOROPLASTIC	7718	Pv07	20777111	20784828
Edibility7.3SDP	Phvul.007G111000	(1 of 1) K07973 - guanine nucleotide-binding protein subunit gamma, other (GNG)	4687	Pv07	20765075	20769761
Edibility7.3SDP	Phvul.007G111100	(1 of 1) K07950 - ADP-ribosylation factor-like protein 5B (ARL5B)	3005	Pv07	20732188	20735192
Edibility7.3SDP	Phvul.007G111200	(1 of 17) PTHR23050 - CALCIUM BINDING PROTEIN	1585	Pv07	20693634	20695218
Edibility7.3SDP	Phvul.007G111300	(1 of 2) PTHR31371:SF4 - SIMILARITY TO UNKNOWN PROTEIN	1440	Pv07	20653722	20655161
Edibility7.3SDP	Phvul.007G111400	(1 of 1) PTHR32285:SF18 - PROTEIN YLS7-RELATED	5401	Pv07	20620048	20625448
Edibility7.3SDP	Phvul.007G111500	(1 of 3) PTHR19321:SF7 - 65-KDA MICROTUBULE-ASSOCIATED PROTEIN 3-RELATED	5019	Pv07	20601188	20606206
Edibility7.3SDP	Phvul.007G111600	(1 of 2) PTHR31500:SF18 - AT HOOK MOTIF DNA-BINDING FAMILY PROTEIN-RELATED	7323	Pv07	20569441	20576763
Edibility7.3SDP	Phvul.007G111700		444	Pv07	20568097	20568540
Edibility7.3SDP	Phvul.007G111800	(1 of 1) KOG4584 - Uncharacterized conserved protein	7743	Pv07	20554778	20562520
Edibility7.3SDP	Phvul.007G112000	(1 of 8) PF07279 - Protein of unknown function (DUF1442) (DUF1442)	1119	Pv07	20479107	20480225
Edibility7.3SDP	Phvul.007G112100	(1 of 41) PF00069//PF08263//PF13855 - Protein kinase domain (Pkinase) // Leucine rich repeat N-terminal domain (LRRNT_2) // Leucine rich repeat (LRR_8)	3189	Pv07	20457858	20461046
Edibility7.3SDP	Phvul.007G112200	(1 of 124) PTHR23155//PTHR23155:SF414 - LEUCINE-RICH REPEAT-CONTAINING PROTEIN // SUBFAMILY NOT NAMED	2756	Pv07	17864100	17866855
Edibility7.3SDP	Phvul.007G112500	(1 of 3) PTHR31301:SF12 - LOB DOMAIN-CONTAINING PROTEIN 25	541	Pv07	17957464	17958004
Edibility7.3SDP	Phvul.007G112600	(1 of 41) PTHR31232:SF5 - GENOMIC DNA, CHROMOSOME 3, TAC CLONE:K14A17-RELATED	474	Pv07	17973398	17973871
Edibility7.3SDP	Phvul.007G112678	(1 of 11) PTHR16212:SF4 - FOCADHESIN	653	Pv07	17900816	17901468
Edibility7.3SDP	Phvul.007G112700	(1 of 2) PTHR24361:SF408 - SERINE/THREONINE-PROTEIN KINASE STE7	2265	Pv07	17987877	17990141
Edibility7.3SDP	Phvul.007G112800	(1 of 2) K11790 - denticleless (DTL, CDT2, DCAF2)	4646	Pv07	18000374	18005019
Edibility7.3SDP	Phvul.007G112900	(1 of 38) PF00076//PF14111 - RNA recognition motif. (a.k.a. RRM, RBD, or RNP domain) (RRM_1) // Domain of unknown function (DUF4283) (DUF4283)	2632	Pv07	18085133	18087764
Edibility7.3SDP	Phvul.007G113000	(1 of 2) K08916 - light-harvesting complex II chlorophyll a/b binding protein 5 (LHCB5)	2501	Pv07	18173197	18175697
Edibility7.3SDP	Phvul.007G113100	(1 of 135) PF00646 - F-box domain (F-box)	2571	Pv07	18252595	18255165
Edibility7.3SDP	Phvul.007G113156	(1 of 11) PTHR16212:SF4 - FOCADHESIN	2063	Pv07	17901586	17903648
Edibility7.3SDP	Phvul.007G113200	(1 of 1) PTHR20953//PTHR20953:SF4 - KINASE-RELATED // SUBFAMILY NOT NAMED	7410	Pv07	18257991	18265400
Edibility7.3SDP	Phvul.007G113300	(1 of 36) PF01565//PF08031 - FAD binding domain (FAD_binding_4) // Berberine and berberine like (BBE)	2341	Pv07	18307681	18310021
Edibility7.3SDP	Phvul.007G113400	(1 of 3) K06995 - uncharacterized protein (K06995)	872	Pv07	18363106	18363977
Edibility7.3SDP	Phvul.007G113500	(1 of 1) PTHR10584:SF169 - FRUCTOKINASE-5-RELATED	1847	Pv07	18365159	18367005
Edibility7.3SDP	Phvul.007G113600	(1 of 3) K03544 - ATP-dependent Clp protease ATP-binding subunit ClpX (clpX, CLPX)	6028	Pv07	18411887	18417914
Edibility7.3SDP	Phvul.007G113700	(1 of 3) PTHR11527:SF135 - 22.0 KDA HEAT SHOCK PROTEIN	1008	Pv07	18418280	18419287
Edibility7.3SDP	Phvul.007G113800	(1 of 1) PTHR10992:SF752 - ALPHA/BETA-HYDROLASE-LIKE PROTEIN	2848	Pv07	18439199	18442046
Edibility7.3SDP	Phvul.007G113900		1278	Pv07	18558100	18559377
Edibility7.3SDP	Phvul.007G114000	(1 of 7) PTHR11746//PTHR11746:SF78 - O-METHYLTRANSFERASE // SUBFAMILY NOT NAMED	1252	Pv07	18659105	18660356
Edibility7.3SDP	Phvul.007G114100	(1 of 1) PTHR15856//PTHR15856:SF29 - PHD FINGER PROTEIN 20-RELATED // SUBFAMILY NOT NAMED	5081	Pv07	18835499	18840579
Edibility7.3SDP	Phvul.007G114200	(1 of 2) PTHR31235:SF22 - PEROXIDASE 47	2274	Pv07	18848352	18850625
Edibility7.3SDP	Phvul.007G114300	(1 of 2) PTHR31948:SF19 - ZINC-FINGER HOMEODOMAIN PROTEIN 3-RELATED	773	Pv07	18857661	18858433
Edibility7.3SDP	Phvul.007G114400	(1 of 1) PTHR13271//PTHR13271:SF30 - UNCHARACTERIZED PUTATIVE METHYLTRANSFERASE // SUBFAMILY NOT NAMED	3041	Pv07	18887215	18890255
Edibility7.3SDP	Phvul.007G114500	(1 of 2) KOG4843 - Uncharacterized conserved protein	10851	Pv07	18929634	18940484
Edibility7.3SDP	Phvul.007G114600		1233	Pv07	18943250	18944482
Edibility7.3SDP	Phvul.007G114700	(1 of 23) PF03087 - Arabidopsis protein of unknown function (DUF241)	1377	Pv07	18947332	18948708
Edibility7.3SDP	Phvul.007G115800	(1 of 2) PTHR23315//PTHR23315:SF80 - BETA CATENIN-RELATED ARMADILLO REPEAT-CONTAINING // SUBFAMILY NOT NAMED	1787	Pv07	19075958	19077744
Edibility7.3SDP	Phvul.007G115900	(1 of 3) PTHR24078:SF219 - DNAJ HEAT SHOCK N-TERMINAL DOMAIN-CONTAINING PROTEIN	3219	Pv07	19091318	19094536
Edibility7.3SDP	Phvul.007G116000	(1 of 7) PF00646//PF14299 - F-box domain (F-box) // Phloem protein 2 (PP2)	2740	Pv07	19208912	19211651
Edibility7.3SDP	Phvul.007G116075	(1 of 6) 2.3.1.119//2.3.1.199 - Very-long-chain 3-oxoacyl-CoA synthase / Very-long-chain beta-ketoacyl-CoA synthase	636	Pv07	20872603	20873238
Edibility7.3SDP	Phvul.007G116100	(1 of 2) PTHR11183:SF39 - PROTEIN GYG-1, ISOFORM A	6158	Pv07	19516872	19523029
Edibility7.3SDP	Phvul.007G116200		716	Pv07	19552352	19553067
Edibility7.3SDP	Phvul.007G116275		1042	Pv07	20822010	20823051
Edibility7.3SDP	Phvul.007G117000	(1 of 85) PF01657 - Salt stress response/antifungal (Stress-antifung)	4327	Pv07	16669909	16674235
Edibility7.3SDP	Phvul.007G117100		2041	Pv07	16739318	16741358
Edibility7.3SDP	Phvul.007G117200	(1 of 2) PTHR19308//PTHR19308:SF12 - PHOSPHATIDYLCHOLINE TRANSFER PROTEIN // SUBFAMILY NOT NAMED	4133	Pv07	16756947	16761079
Edibility7.3SDP	Phvul.007G117300		255	Pv07	16791013	16791267
Edibility7.3SDP	Phvul.007G117400	(1 of 3) PTHR10694//PTHR10694:SF53 - JUMONJI DOMAIN CONTAINING PROTEIN // SUBFAMILY NOT NAMED	10380	Pv07	16793190	16803569
Edibility7.3SDP	Phvul.007G117475		478	Pv07	20517032	20517509
Edibility7.3SDP	Phvul.007G117500	(1 of 4) K17255 - Rab GDP dissociation inhibitor (GDI1_2)	2090	Pv07	16810334	16812423
Edibility7.3SDP	Phvul.007G117600	(1 of 1) PTHR22814:SF136 - HEAVY-METAL-ASSOCIATED DOMAIN-CONTAINING PROTEIN-RELATED	2578	Pv07	16917547	16920124
Edibility7.3SDP	Phvul.007G117700	(1 of 1) 3.1.3.36 - Phosphoinositide 5-phosphatase / Type II inositol-1,4,5-trisphosphate 5-phosphatase	16722	Pv07	16948301	16965022
Edibility7.3SDP	Phvul.007G117800	(1 of 1) PTHR24073:SF430 - RAS-RELATED PROTEIN RABA5A	5651	Pv07	16965409	16971059
Edibility7.3SDP	Phvul.007G117900	(1 of 1) K13093 - HIV Tat-specific factor 1 (HTATSF1)	10983	Pv07	16973200	16984182
Edibility7.3SDP	Phvul.007G118000	(1 of 2) PTHR13683:SF287 - ASPARTIC PROTEINASE-LIKE PROTEIN 2-RELATED	6374	Pv07	17060412	17066785
Edibility7.3SDP	Phvul.007G118100	(1 of 2) PTHR31221:SF35 - WRKY TRANSCRIPTION FACTOR 10-RELATED	2707	Pv07	17141174	17143880
Edibility7.3SDP	Phvul.007G118200	(1 of 2) PTHR31221:SF35 - WRKY TRANSCRIPTION FACTOR 10-RELATED	17244	Pv07	17157780	17175023
Edibility7.3SDP	Phvul.007G118300	(1 of 2) PTHR31126:SF19 - ATYPICAL DUAL-SPECIFICITY PHOSPHATASE	1328	Pv07	17196574	17197901
Edibility7.3SDP	Phvul.007G118400	(1 of 14) K11251 - histone H2A (H2A)	453	Pv07	17288053	17288505
Edibility7.3SDP	Phvul.007G118500	(1 of 2) PTHR12506//PTHR12506:SF25 - PROTEIN PHOSPHATASE RELATED // SUBFAMILY NOT NAMED	5283	Pv07	17294797	17300079
Edibility7.3SDP	Phvul.007G118600		1238	Pv07	17303217	17304454
Edibility7.3SDP	Phvul.007G118700	(1 of 10) PF05212 - Protein of unknown function (DUF707) (DUF707)	4746	Pv07	17304902	17309647
Edibility7.3SDP	Phvul.007G119178	(1 of 17) PF14547 - Hydrophobic seed protein (Hydrophob_seed)	2221	Pv07	17491323	17493543
Edibility7.3SDP	Phvul.007G119656	(1 of 52) PF07983 - X8 domain (X8)	1723	Pv07	17521755	17523477
Edibility7.3SDP	Phvul.007G120134		1269	Pv07	17542144	17543412
Edibility7.3SDP	Phvul.007G120612	(1 of 2) K11314 - transcriptional adapter 2-alpha (TADA2A, ADA2)	36974	Pv07	17577728	17614701
Edibility7.3SDP	Phvul.007G121090	(1 of 3) PTHR35708:SF1 - GB	1026	Pv07	17620417	17621442
Edibility7.3SDP	Phvul.007G121568	(1 of 2) PTHR10566:SF50 - PROTEIN LACT-3	19134	Pv07	17665045	17684178
Edibility7.3SDP	Phvul.007G122046	(1 of 5) PF16719 - SAWADEE domain (SAWADEE)	20183	Pv07	17693340	17713522
Edibility7.3SDP	Phvul.007G122524		6364	Pv07	17761029	17767392
Edibility7.3SDP	Phvul.007G123002	(1 of 1) PTHR31133:SF2 - EXPRESSED PROTEIN	4593	Pv07	17768916	17773508
Edibility7.3SDP	Phvul.007G123480	(1 of 16) PF05910 - Plant protein of unknown function (DUF868) (DUF868)	1229	Pv07	17779492	17780720
Edibility7.3SDP	Phvul.007G123958	(1 of 1) PTHR22298:SF39 - ENDOGLUCANASE 7	5794	Pv07	17780966	17786759
Edibility7.3SDP	Phvul.007G125400		1074	Pv07	19858711	19859784
Edibility7.3SDP	Phvul.007G125500	(1 of 3) PF00280 - Potato inhibitor I family (potato_inhibit)	517	Pv07	20128202	20128718
Edibility7.3SDP	Phvul.007G125600	(1 of 1) K10886 - DNA-repair protein XRCC4 (XRCC4)	4608	Pv07	20145530	20150137
Edibility7.3SDP	Phvul.007G125750	(1 of 1) 3.5.1.116 - Ureidoglycolate amidohydrolase / Ureidoglycolate hydrolase	13677	Pv07	20170273	20183949
Edibility7.3SDP	Phvul.007G125900		5118	Pv07	20200717	20205834
Edibility7.3SDP	Phvul.007G126000	(1 of 3) 2.7.1.176 - UDP-N-acetylglucosamine kinase / UNAG kinase	5263	Pv07	20317879	20323141
Edibility7.3SDP	Phvul.007G126100	(1 of 4) PTHR31153:SF3 - HISTONE H1FLK-LIKE PROTEIN-RELATED	4403	Pv07	20360288	20364690
Edibility7.3SDP	Phvul.007G126200	(1 of 1) PTHR31846:SF13 - CRM FAMILY MEMBER 3A-RELATED	9322	Pv07	20364747	20374068
Edibility7.3SDP	Phvul.007G129500	(1 of 6) K14509 - ethylene receptor (ETR, ERS)	4340	Pv07	16506740	16511079
Edibility7.3SDP	Phvul.007G133900		972	Pv07	20959381	20960352
Edibility7.3SDP	Phvul.007G134000	(1 of 2) PTHR11064:SF27 - NUCLEAR TRANSCRIPTION FACTOR Y SUBUNIT B-2-RELATED	5993	Pv07	20991552	20997544
Edibility7.3SDP	Phvul.007G134100	(1 of 2) PTHR22981//PTHR22981:SF73 - 3-HYDROXYISOBUTYRATE DEHYDROGENASE-RELATED // SUBFAMILY NOT NAMED	4712	Pv07	20998543	21003254
Edibility7.3SDP	Phvul.007G134200	(1 of 1) K12816 - pre-mRNA-processing factor 17 (CDC40, PRP17)	6205	Pv07	21004709	21010913
Edibility7.3SDP	Phvul.007G134300	(1 of 2) 3.2.1.45 - Glucosylceramidase / D-glucosyl-N-acylsphingosine glucohydrolase	10512	Pv07	21036573	21047084
Edibility7.3SDP	Phvul.007G134400		4454	Pv07	21049710	21054163
Edibility7.3SDP	Phvul.007G134500	(1 of 2) PTHR23257//PTHR23257:SF478 - SERINE-THREONINE PROTEIN KINASE // SUBFAMILY NOT NAMED	7830	Pv07	21071503	21079332
Edibility7.3SDP	Phvul.007G134600	(1 of 1) PF14868 - Domain of unknown function (DUF4487) (DUF4487)	9063	Pv07	21081215	21090277
Edibility7.3SDP	Phvul.007G134700	(1 of 2) PTHR11260//PTHR11260:SF227 - GLUTATHIONE S-TRANSFERASE, GST, SUPERFAMILY, GST DOMAIN CONTAINING // SUBFAMILY NOT NAMED	1028	Pv07	21092438	21093465
Edibility7.3SDP	Phvul.007G134800	(1 of 2) PTHR11260//PTHR11260:SF227 - GLUTATHIONE S-TRANSFERASE, GST, SUPERFAMILY, GST DOMAIN CONTAINING // SUBFAMILY NOT NAMED	5022	Pv07	21105664	21110685
Edibility7.3SDP	Phvul.007G134900	(1 of 1) K03141 - transcription initiation factor TFIIH subunit 1 (TFIIH1, GTF2H1, TFB1)	12004	Pv07	21113092	21125095
Edibility7.3SDP	Phvul.007G135000	(1 of 197) PF01535//PF13041 - PPR repeat (PPR) // PPR repeat family (PPR_2)	3015	Pv07	21125570	21128584
Edibility7.3SDP	Phvul.007G135100	(1 of 2) PTHR11353//PTHR11353:SF80 - CHAPERONIN // SUBFAMILY NOT NAMED	4638	Pv07	21129054	21133691
Edibility7.3SDP	Phvul.007G135201	(1 of 1) PTHR27004:SF21 - DISEASE RESISTANCE-LIKE PROTEIN/LRR DOMAIN-CONTAINING PROTEIN	3049	Pv07	21184778	21187826
Edibility7.3SDP	Phvul.007G135300	(1 of 7) PTHR31657:SF9 - ETHYLENE-RESPONSIVE TRANSCRIPTION FACTOR CRF5-RELATED	1297	Pv07	21208147	21209443
Edibility7.3SDP	Phvul.007G135400	(1 of 2) PTHR11404:SF24 - SUPEROXIDE DISMUTASE [FE] 2, CHLOROPLASTIC	6413	Pv07	21217161	21223573
Edibility7.3SDP	Phvul.007G135500	(1 of 1) PTHR33021:SF70 - UCLACYANIN I-RELATED	844	Pv07	21225178	21226021
Edibility7.3SDP	Phvul.007G135600	(1 of 9) K05933 - aminocyclopropanecarboxylate oxidase (E1.14.17.4)	1589	Pv07	21292660	21294248
Edibility7.3SDP	Phvul.007G135700		201	Pv07	21308189	21308389
Edibility7.3SDP	Phvul.007G135800	(1 of 1) PTHR11926//PTHR11926:SF359 - GLUCOSYL/GLUCURONOSYL TRANSFERASES // SUBFAMILY NOT NAMED	1634	Pv07	21378776	21380409
Edibility7.3SDP	Phvul.007G135900	(1 of 1) PTHR31677:SF24 - ETHYLENE-RESPONSIVE TRANSCRIPTION FACTOR ERF106	764	Pv07	21419806	21420569
Edibility7.3SDP	Phvul.007G136000	(1 of 1) PTHR13697:SF33 - 6-PHOSPHOFRUCTOKINASE 4, CHLOROPLASTIC	13099	Pv07	21422627	21435725
Edibility7.3SDP	Phvul.007G136100	(1 of 1) PTHR16220 - WD REPEAT PROTEIN 8-RELATED	5848	Pv07	21436469	21442316
Edibility7.3SDP	Phvul.007G136200	(1 of 4) K11838 - ubiquitin carboxyl-terminal hydrolase 7 (USP7, UBP15)	32922	Pv07	21452052	21484973
Edibility7.3SDP	Phvul.007G136300	(1 of 1) PTHR22849//PTHR22849:SF31 - WDSAM1 PROTEIN // SUBFAMILY NOT NAMED	7870	Pv07	21492362	21500231
Edibility7.3SDP	Phvul.007G136400	(1 of 1) K15112 - solute carrier family 25 (mitochondrial uncoupling protein), member 27 (SLC25A27, UCP4)	2757	Pv07	21502331	21505087
Edibility7.3SDP	Phvul.007G136500		11719	Pv07	21513426	21525144
Edibility7.3SDP	Phvul.007G136700		4050	Pv07	21526057	21530106
Edibility7.3SDP	Phvul.007G136800	(1 of 1) PTHR22952//PTHR22952:SF188 - CAMP-RESPONSE ELEMENT BINDING PROTEIN-RELATED // SUBFAMILY NOT NAMED	1542	Pv07	21539058	21540599
Edibility7.3SDP	Phvul.007G136901		2434	Pv07	21542634	21545067
Edibility7.3SDP	Phvul.007G137000	(1 of 6) PTHR32166:SF33 - HAT FAMILY DIMERIZATION DOMAIN-CONTAINING PROTEIN	1352	Pv07	21557131	21558482
Edibility7.3SDP	Phvul.007G137100	(1 of 1) K01081 - 5'-nucleotidase (E3.1.3.5)	6319	Pv07	21570918	21577236
Edibility7.3SDP	Phvul.007G137300	(1 of 1) PTHR10168:SF93 - GLUTAREDOXIN FAMILY PROTEIN	1561	Pv07	21584896	21586456
Edibility7.3SDP	Phvul.007G137400	(1 of 53) PF02298 - Plastocyanin-like domain (Cu_bind_like)	1335	Pv07	21587327	21588661
Edibility7.3SDP	Phvul.007G137500	(1 of 3) PTHR14155:SF126 - RING-H2 FINGER PROTEIN ATL70	429	Pv07	21589337	21589765
Edibility7.3SDP	Phvul.007G137600	(1 of 3) PTHR14155:SF126 - RING-H2 FINGER PROTEIN ATL70	804	Pv07	21590613	21591416
Edibility7.3SDP	Phvul.007G137700	(1 of 1) K12198 - charged multivesicular body protein 5 (CHMP5, VPS60)	5830	Pv07	21591728	21597557
Edibility7.3SDP	Phvul.007G137800	(1 of 3) PTHR27000:SF185 - LEUCINE-RICH REPEAT RECEPTOR-LIKE PROTEIN KINASE PEPR1-RELATED	3714	Pv07	21607357	21611070
Edibility7.3SDP	Phvul.007G137900	(1 of 3) PTHR22597:SF0 - POLYCOMB PROTEIN SUZ12	11422	Pv07	21634593	21646014
Edibility7.3SDP	Phvul.007G138000	(1 of 3) PTHR22597:SF0 - POLYCOMB PROTEIN SUZ12	4136	Pv07	21647741	21651876
Edibility7.3SDP	Phvul.007G138100		1050	Pv07	21759788	21760837
Edibility7.3SDP	Phvul.007G138200	(1 of 32) 2.7.10.2//2.7.11.1 - Non-specific protein-tyrosine kinase / Cytoplasmic protein tyrosine kinase // Non-specific serine/threonine protein kinase / Threonine-specific protein kinase	3654	Pv07	21768884	21772537
Edibility7.3SDP	Phvul.007G138300	(1 of 1) PTHR33203:SF7 - GLYCINE-RICH PROTEIN-RELATED	417	Pv07	21816098	21816514
Edibility7.3SDP	Phvul.007G138400		1875	Pv07	21970495	21972369
Edibility7.3SDP	Phvul.007G138500	(1 of 1) 2.4.1.246 - Mannosylfructose-phosphate synthase / MFPS	3991	Pv07	21973989	21977979
Edibility7.3SDP	Phvul.007G138600	(1 of 2) 3.6.1.17 - Bis(5'-nucleosyl)-tetraphosphatase (asymmetrical) / Dinucleosidetetraphosphatase (asymmetrical)	3072	Pv07	21979304	21982375
Edibility7.3SDP	Phvul.007G138700	(1 of 3) PTHR12542:SF41 - EXOCYST SUBUNIT EXO70 FAMILY PROTEIN A3-RELATED	9903	Pv07	22004521	22014423
Edibility7.3SDP	Phvul.007G138800	(1 of 1) PTHR34213:SF2 - NUCLEAR TRANSPORT FACTOR 2 (NTF2) FAMILY PROTEIN	4813	Pv07	22015491	22020303
Edibility7.3SDP	Phvul.007G138900	(1 of 2) PTHR11638//PTHR11638:SF106 - ATP-DEPENDENT CLP PROTEASE // SUBFAMILY NOT NAMED	3229	Pv07	22046579	22049807
Edibility7.3SDP	Phvul.007G139000	(1 of 1) PTHR34373:SF2 - SHUGOSHIN C TERMINUS	3174	Pv07	22150900	22154073
Edibility7.3SDP	Phvul.007G139100		1239	Pv07	22159218	22160456
Edibility7.3SDP	Phvul.007G139200	(1 of 6) PF07795 - Protein of unknown function (DUF1635) (DUF1635)	1656	Pv07	22167746	22169401
Edibility7.3SDP	Phvul.007G139300	(1 of 2) PTHR31499:SF9 - MYB FAMILY TRANSCRIPTION FACTOR	3537	Pv07	22174099	22177635
Edibility7.3SDP	Phvul.007G139400	(1 of 2) 3.2.1.142 - Limit dextrinase / R-enzyme	19336	Pv07	22183572	22202907
Edibility7.3SDP	Phvul.007G139500	(1 of 1) PTHR11655:SF17 - RIBOSOMAL PROTEIN L6-RELATED	1809	Pv07	22207866	22209674
Edibility7.3SDP	Phvul.007G139600	(1 of 1) PTHR26374:SF182 - C2H2-TYPE ZINC FINGER PROTEIN-RELATED	1894	Pv07	22222904	22224797
Edibility7.3SDP	Phvul.007G139700	(1 of 4) PTHR11802:SF15 - SERINE CARBOXYPEPTIDASE-LIKE 35	2342	Pv07	22244982	22247323
Edibility7.3SDP	Phvul.007G139800	(1 of 4) PTHR11802:SF15 - SERINE CARBOXYPEPTIDASE-LIKE 35	3227	Pv07	22267294	22270520
Edibility7.3SDP	Phvul.007G139900	(1 of 2) PTHR11709//PTHR11709:SF125 - MULTI-COPPER OXIDASE // SUBFAMILY NOT NAMED	3580	Pv07	22289191	22292770
Edibility7.3SDP	Phvul.007G140000	(1 of 2) PTHR11709//PTHR11709:SF125 - MULTI-COPPER OXIDASE // SUBFAMILY NOT NAMED	2956	Pv07	22352259	22355214
Edibility7.3SDP	Phvul.007G140166	(1 of 3) PTHR24073:SF536 - RAS-RELATED PROTEIN RABC2A	4397	Pv07	22397751	22402147
Edibility7.3SDP	Phvul.007G140332	(1 of 1) PTHR31989:SF29 - F18K10.6 PROTEIN-RELATED	11940	Pv07	22469025	22480964
Edibility7.3SDP	Phvul.007G140500	(1 of 1) PTHR31989:SF43 - NAC DOMAIN CONTAINING PROTEIN 53-RELATED	3354	Pv07	22535986	22539339
Edibility7.3SDP	Phvul.007G140600	(1 of 1) K00051 - malate dehydrogenase (NADP+) (E1.1.1.82)	5748	Pv07	22559144	22564891
Edibility7.3SDP	Phvul.007G140700	(1 of 2) K10526 - OPC-8:0 CoA ligase 1 (OPCL1)	2188	Pv07	22589414	22591601
Edibility7.3SDP	Phvul.007G140800	(1 of 1) PTHR23244:SF321 - KELCH REPEAT-CONTAINING PROTEIN 1-RELATED	12814	Pv07	22607582	22620395
Edibility7.3SDP	Phvul.007G140900	(1 of 2) PTHR31517:SF11 - PEROXIDASE 31-RELATED	1310	Pv07	22657994	22659303
Edibility7.3SDP	Phvul.007G141000		1039	Pv07	22671615	22672653
Edibility7.3SDP	Phvul.007G141100	(1 of 1) K14944 - RNA-binding protein Nova (NOVA)	10583	Pv07	22708482	22719064
Edibility7.3SDP	Phvul.007G141200	(1 of 1) PTHR12526//PTHR12526:SF354 - GLYCOSYLTRANSFERASE // SUBFAMILY NOT NAMED	11155	Pv07	22795702	22806856
Edibility7.3SDP	Phvul.007G141300	(1 of 1) PTHR34568:SF2 - DNA BINDING PROTEIN	3660	Pv07	22807932	22811591
Edibility7.3SDP	Phvul.007G141400	(1 of 2) PF07734//PF12937 - F-box associated (FBA_1) // F-box-like (F-box-like)	6315	Pv07	22832911	22839225
Edibility7.3SDP	Phvul.007G141500		2123	Pv07	22885377	22887499
Edibility7.3SDP	Phvul.007G141600		794	Pv07	22896688	22897481
Edibility7.3SDP	Phvul.007G141700	(1 of 2) K05236 - coatomer protein complex, subunit alpha (xenin) (COPA)	5818	Pv07	22977417	22983234
Edibility7.3SDP	Phvul.007G141800	(1 of 1) K13140 - integrator complex subunit 3 (INTS3)	1410	Pv07	22991919	22993328
Edibility7.3SDP	Phvul.007G141850		3053	Pv07	23016912	23019964
Edibility7.3SDP	Phvul.007G141900	(1 of 5) PTHR22924:SF39 - NON-SYMBIOTIC HEMOGLOBIN 2	1155	Pv07	23023461	23024615
Edibility7.3SDP	Phvul.007G142050	(1 of 5) PTHR22924:SF39 - NON-SYMBIOTIC HEMOGLOBIN 2	11515	Pv07	23075518	23087032
Edibility7.3SDP	Phvul.007G142200	(1 of 5) PTHR22924:SF39 - NON-SYMBIOTIC HEMOGLOBIN 2	927	Pv07	23087256	23088182
Edibility7.3SDP	Phvul.007G142300		985	Pv07	23125329	23126313
Edibility7.3SDP	Phvul.007G142500	(1 of 5) PTHR22924:SF39 - NON-SYMBIOTIC HEMOGLOBIN 2	972	Pv07	23144051	23145022
Edibility7.3SDP	Phvul.007G142600	(1 of 5) PTHR22924:SF39 - NON-SYMBIOTIC HEMOGLOBIN 2	921	Pv07	23201318	23202238
Edibility7.3SDP	Phvul.007G142700		6948	Pv07	23253673	23260620
Edibility7.3SDP	Phvul.007G142800		228	Pv07	23262690	23262917
Edibility7.3SDP	Phvul.007G142900	(1 of 3) K01872 - alanyl-tRNA synthetase (AARS, alaS)	8623	Pv07	23263260	23271882
Edibility7.3SDP	Phvul.007G142950	(1 of 5) PTHR31964:SF16 - ADENINE NUCLEOTIDE ALPHA HYDROLASES-LIKE PROTEIN	1350	Pv07	23320176	23321525
Edibility7.3SDP	Phvul.007G143000	(1 of 5) PTHR31964:SF16 - ADENINE NUCLEOTIDE ALPHA HYDROLASES-LIKE PROTEIN	1415	Pv07	23341042	23342456
Edibility7.3SDP	Phvul.007G143100	(1 of 2) K15161 - cyclin C (CCNC, SSN8)	15089	Pv07	23384084	23399172
Edibility7.3SDP	Phvul.007G143200	(1 of 4) 5.3.99.9 - Neoxanthin synthase / NSY	3335	Pv07	23409075	23412409
Edibility7.3SDP	Phvul.007G143350	(1 of 1) K14306 - nuclear pore complex protein Nup62 (NUP62, NSP1)	9508	Pv07	23447929	23457436
Edibility7.3SDP	Phvul.007G143500	(1 of 18) PTHR23273 - REPLICATION FACTOR A 1, RFA1	2491	Pv07	23464206	23466696
Edibility7.3SDP	Phvul.007G143600	(1 of 3) K16275 - E3 ubiquitin-protein ligase BAH [EC:6.3.2.19] (BAH, NLA)	7472	Pv07	23488372	23495843
Edibility7.3SDP	Phvul.007G143701		333	Pv07	23509321	23509653
Edibility7.3SDP	Phvul.007G143800	(1 of 1) K14839 - nucleolar protein 16 (NOP16)	1129	Pv07	23510613	23511741
Edibility7.3SDP	Phvul.007G143850	(1 of 3) PTHR10314:SF125 - THREONINE SYNTHASE 2, CHLOROPLASTIC	1146	Pv07	23520137	23521282
Edibility7.3SDP	Phvul.007G143900	(1 of 4) PTHR24223:SF246 - ABC TRANSPORTER C FAMILY MEMBER 14-RELATED	8787	Pv07	23535215	23544001
Edibility7.3SDP	Phvul.007G144000	(1 of 2) K12623 - U6 snRNA-associated Sm-like protein LSm4 (LSM4)	2337	Pv07	23591757	23594093
Edibility7.3SDP	Phvul.007G144100	(1 of 1) K10858 - DNA mismatch repair protein PMS2 (PMS2)	6542	Pv07	23625113	23631654
Edibility7.3SDP	Phvul.007G144300	(1 of 1) PTHR12052:SF4 - THIOREDOXIN-LIKE PROTEIN 4B	3701	Pv07	23667856	23671556
Edibility7.3SDP	Phvul.007G144400	(1 of 1) PTHR11062:SF112 - GLYCOSYLTRANSFERASE FAMILY PROTEIN 47	5463	Pv07	23737367	23742829
Edibility7.3SDP	Phvul.007G144600	(1 of 1) K06276 - 3-phosphoinositide dependent protein kinase-1 (PDPK1)	10486	Pv07	23776704	23787189
Edibility7.3SDP	Phvul.007G144700	(1 of 1) K18678 - phytol kinase (VTE5)	2108	Pv07	23787866	23789973
Edibility7.3SDP	Phvul.007G144800	(1 of 1) K14768 - U3 small nucleolar RNA-associated protein 7 (UTP7, WDR46)	7112	Pv07	23813928	23821039
Edibility7.3SDP	Phvul.007G144900	(1 of 1) PTHR23284:SF2 - SEC12-LIKE PROTEIN 1	6292	Pv07	23841670	23847961
Edibility7.3SDP	Phvul.007G145000	(1 of 1) PTHR10343:SF58 - PHOSPHOGLUCAN PHOSPHATASE DSP4, CHLOROPLASTIC	8177	Pv07	23857251	23865427
Edibility7.3SDP	Phvul.007G145100	(1 of 10) K11252 - histone H2B (H2B)	719	Pv07	23873804	23874522
Edibility7.3SDP	Phvul.007G145200	(1 of 10) K11252 - histone H2B (H2B)	735	Pv07	23891726	23892460
Edibility7.3SDP	Phvul.007G145300	(1 of 5) K12900 - FUS-interacting serine-arginine-rich protein 1 (FUSIP1)	6824	Pv07	23921703	23928526
Edibility7.3SDP	Phvul.007G145400	(1 of 3) K14004 - protein transport protein SEC13 (SEC13)	2079	Pv07	23929207	23931285
Edibility7.3SDP	Phvul.007G145500	(1 of 1) PTHR10044:SF127 - RING/U-BOX DOMAIN-CONTAINING PROTEIN	6487	Pv07	24009230	24015716
Edibility7.3SDP	Phvul.007G145600	(1 of 1) PTHR13140//PTHR13140:SF480 - MYOSIN // SUBFAMILY NOT NAMED	6457	Pv07	24016670	24023126
Edibility7.3SDP	Phvul.007G145700		1558	Pv07	24024621	24026178
Edibility7.3SDP	Phvul.007G145800	(1 of 5) PTHR31964:SF16 - ADENINE NUCLEOTIDE ALPHA HYDROLASES-LIKE PROTEIN	4992	Pv07	24071382	24076373
Edibility7.3SDP	Phvul.007G145900	(1 of 2) 3.5.2.17 - Hydroxyisourate hydrolase / HIUHase	9926	Pv07	24085132	24095057
Edibility7.3SDP	Phvul.007G146000	(1 of 2) PTHR31348:SF4 - PHYTOCHROME A-ASSOCIATED F-BOX PROTEIN	687	Pv07	24173670	24174356
Edibility7.3SDP	Phvul.007G146100		3612	Pv07	24184161	24187772
Edibility7.3SDP	Phvul.007G146200	(1 of 1) K18170 - complex III assembly factor LYRM7 (LYRM7, MZM1)	1928	Pv07	24189080	24191007
Edibility7.3SDP	Phvul.007G146300	(1 of 3) PTHR10366:SF465 - UDP-GLUCURONIC ACID DECARBOXYLASE 1	3773	Pv07	24211875	24215647
Edibility7.3SDP	Phvul.007G146400	(1 of 2) PTHR11614:SF88 - ALPHA/BETA-HYDROLASES SUPERFAMILY PROTEIN	3318	Pv07	24217050	24220367
Edibility7.3SDP	Phvul.007G146500	(1 of 3) PTHR12791//PTHR12791:SF34 - GOLGI SNARE BET1-RELATED // SUBFAMILY NOT NAMED	1445	Pv07	24240007	24241451
Edibility7.3SDP	Phvul.007G146700	(1 of 1) PTHR14110:SF5 - OUTER ENVELOPE PORE PROTEIN 16-4, CHLOROPLASTIC	3547	Pv07	24281032	24284578
Edibility7.3SDP	Phvul.007G146800	(1 of 3) K02891 - large subunit ribosomal protein L22e (RP-L22e, RPL22)	1416	Pv07	24284623	24286038
Edibility7.3SDP	Phvul.007G146900	(1 of 79) PF01535//PF13041//PF14432 - PPR repeat (PPR) // PPR repeat family (PPR_2) // DYW family of nucleic acid deaminases (DYW_deaminase)	1735	Pv07	24297357	24299091
Edibility7.3SDP	Phvul.007G147000	(1 of 1) K03452 - magnesium/proton exchanger (MHX)	5117	Pv07	24333141	24338257
Edibility7.3SDP	Phvul.007G147100	(1 of 1) PTHR11455:SF2 - BLUE-LIGHT PHOTORECEPTOR PHR2	3736	Pv07	24339991	24343726
Edibility7.3SDP	Phvul.007G147200	(1 of 1) K16571 - gamma-tubulin complex component 4 (TUBGCP4, GCP4)	10244	Pv07	24349003	24359246
Edibility7.3SDP	Phvul.007G147300	(1 of 10) PF05212 - Protein of unknown function (DUF707) (DUF707)	1226	Pv07	24365436	24366661
Edibility7.3SDP	Phvul.007G147400	(1 of 2) PTHR24221:SF119 - ABC TRANSPORTER B FAMILY MEMBER 1	6987	Pv07	24371283	24378269
Edibility7.3SDP	Phvul.007G147500		3311	Pv07	24455903	24459213
Edibility7.3SDP	Phvul.007G147600	(1 of 1) PTHR10641//PTHR10641:SF544 - MYB-LIKE DNA-BINDING PROTEIN MYB // SUBFAMILY NOT NAMED	2077	Pv07	24467083	24469159
Edibility7.3SDP	Phvul.007G147700	(1 of 21) PF04434 - SWIM zinc finger (SWIM)	327	Pv07	24470822	24471148
Edibility7.3SDP	Phvul.007G147800	(1 of 1) PTHR10343:SF60 - SNF1 PROTEIN KINASE SUBUNIT BETA-2-RELATED	7689	Pv07	24476497	24484185
Edibility7.3SDP	Phvul.007G147900	(1 of 1) PTHR36738:SF1 - EXPRESSED PROTEIN	1669	Pv07	24508912	24510580
Edibility7.3SDP	Phvul.007G148000	(1 of 3) PTHR11964:SF15 - S-ADENOSYLMETHIONINE SYNTHASE 3	3360	Pv07	24512147	24515506
Edibility7.3SDP	Phvul.007G148100	(1 of 3) PTHR11964:SF15 - S-ADENOSYLMETHIONINE SYNTHASE 3	2102	Pv07	24553460	24555561
Edibility7.3SDP	Phvul.007G148200	(1 of 1) PTHR13068:SF5 - MITOCHONDRIAL TRANSCRIPTION TERMINATION FACTOR FAMILY PROTEIN	1011	Pv07	24559074	24560084
Edibility7.3SDP	Phvul.007G148300	(1 of 197) PF01535//PF13041 - PPR repeat (PPR) // PPR repeat family (PPR_2)	2205	Pv07	24560908	24563112
Edibility7.3SDP	Phvul.007G148400	(1 of 7) PF13259 - Protein of unknown function (DUF4050) (DUF4050)	3297	Pv07	24565675	24568971
Edibility7.3SDP	Phvul.007G148500	(1 of 2) PTHR31062:SF52 - XYLOGLUCAN ENDOTRANSGLUCOSYLASE/HYDROLASE PROTEIN 31-RELATED	2312	Pv07	24584723	24587034
Edibility7.3SDP	Phvul.007G148600		2714	Pv07	24591531	24594244
Edibility7.3SDP	Phvul.007G148700	(1 of 1) PTHR10217//PTHR10217:SF494 - VOLTAGE AND LIGAND GATED POTASSIUM CHANNEL // SUBFAMILY NOT NAMED	4544	Pv07	24599093	24603636
Edibility7.3SDP	Phvul.007G148800	(1 of 3) PTHR31223:SF17 - CYTOKININ RIBOSIDE 5'-MONOPHOSPHATE PHOSPHORIBOHYDROLASE LOG3-RELATED	4021	Pv07	24663623	24667643
Edibility7.3SDP	Phvul.007G148900	(1 of 21) PF00651//PF03000 - BTB/POZ domain (BTB) // NPH3 family (NPH3)	3375	Pv07	24676650	24680024
Edibility7.3SDP	Phvul.007G149000	(1 of 4) PTHR31384:SF27 - AUXIN RESPONSE FACTOR 10-RELATED	3942	Pv07	24708218	24712159
Edibility7.3SDP	Phvul.007G149100	(1 of 1) PTHR12321:SF31 - PROTEIN TAF-8, ISOFORM B	1513	Pv07	24723813	24725325
Edibility7.3SDP	Phvul.007G149200		5070	Pv07	24726294	24731363
Edibility7.3SDP	Phvul.007G149300	(1 of 2) PF10270 - Membrane magnesium transporter (MMgT)	7049	Pv07	24734652	24741700
Edibility7.3SDP	Phvul.007G149366	(1 of 4) K13525 - transitional endoplasmic reticulum ATPase (VCP, CDC48)	4332	Pv07	24754526	24758857
Edibility7.3SDP	Phvul.007G149432	(1 of 4) K13525 - transitional endoplasmic reticulum ATPase (VCP, CDC48)	4129	Pv07	24805995	24810123
Edibility7.3SDP	Phvul.007G149500	(1 of 44) PF00240 - Ubiquitin family (ubiquitin)	465	Pv07	24821538	24822002
Edibility7.3SDP	Phvul.007G149600	(1 of 2) PTHR30603:SF9 - RNA POLYMERASE SIGMA FACTOR SIGF, CHLOROPLASTIC	5470	Pv07	24824908	24830377
Edibility7.3SDP	Phvul.007G149700	(1 of 3) PTHR31072:SF7 - TRANSCRIPTION FACTOR TCP21-RELATED	821	Pv07	24862841	24863661
Edibility7.4SDP	Phvul.007G167800	(1 of 17) PF00560//PF08263 - Leucine Rich Repeat (LRR_1) // Leucine rich repeat N-terminal domain (LRRNT_2)	2714	Pv07	28380242	28382955
Edibility7.4SDP	Phvul.007G167900	(1 of 1) PTHR28242:SF9 - PHOSPHORELAY INTERMEDIATE PROTEIN YPD1	4143	Pv07	28395643	28399785
Edibility7.4SDP	Phvul.007G168000	(1 of 2) PTHR27001:SF54 - RECEPTOR-LIKE CYTOPLASMIC KINASE VIA5	3625	Pv07	28401054	28404678
Edibility7.4SDP	Phvul.007G168100	(1 of 3) PTHR27006:SF36 - LRR RECEPTOR-LIKE SERINE/THREONINE-PROTEIN KINASE RKF3-RELATED	2995	Pv07	28422763	28425757
Edibility7.4SDP	Phvul.007G168200	(1 of 3) PTHR14859 - CALCOFLUOR WHITE HYPERSENSITIVE PROTEIN PRECURSOR	3878	Pv07	28432562	28436439
Edibility7.4SDP	Phvul.007G168300	(1 of 3) PTHR10044:SF98 - DETERIN	4327	Pv07	28440894	28445220
Edibility7.4SDP	Phvul.007G168400	(1 of 4) PTHR12396:SF10 - METHYL-CPG-BINDING DOMAIN-CONTAINING PROTEIN 1-RELATED	2777	Pv07	28451110	28453886
Edibility7.4SDP	Phvul.007G168500	(1 of 2) KOG1893 - Uncharacterized conserved protein	35207	Pv07	28455303	28490509
Edibility7.4SDP	Phvul.007G168600	(1 of 1) PTHR37236:SF1 - AUXIN-BINDING PROTEIN 1	4453	Pv07	28513201	28517653
Edibility7.4SDP	Phvul.007G168700	(1 of 2) PTHR13778:SF5 - GALACTURONOSYLTRANSFERASE-LIKE 4-RELATED	1582	Pv07	28519817	28521398
Edibility7.4SDP	Phvul.007G168800	(1 of 3) PTHR16019 - SYNAPSE-ASSOCIATED PROTEIN	1740	Pv07	28531473	28533212
Edibility7.4SDP	Phvul.007G168900	(1 of 2) PTHR31447:SF2 - OXIDOREDUCTASE, 2OG-FE(II) OXYGENASE FAMILY PROTEIN	5443	Pv07	28533842	28539284
Edibility7.4SDP	Phvul.007G169000		651	Pv07	28558456	28559106
Edibility7.4SDP	Phvul.007G169100	(1 of 1) PTHR12183:SF18 - RING-TYPE UBIQUITIN E3 LIGASE	4531	Pv07	28561095	28565625
Edibility7.4SDP	Phvul.007G169200		4845	Pv07	28567724	28572568
Edibility7.4SDP	Phvul.007G169300	(1 of 12) K10523 - speckle-type POZ protein (SPOP)	5319	Pv07	28586728	28592046
Edibility7.4SDP	Phvul.007G169400		6830	Pv07	28593173	28600002
Edibility7.4SDP	Phvul.007G169500	(1 of 2) PTHR12550:SF5 - HUA2-LIKE PROTEIN 2-RELATED	12375	Pv07	28604020	28616394
Edibility7.4SDP	Phvul.007G169601	(1 of 2) PTHR11592:SF17 - GLUTATHIONE PEROXIDASE 4-RELATED	3042	Pv07	28622158	28625199
Edibility7.4SDP	Phvul.007G169700	(1 of 2) PTHR33102:SF11 - DVL14-RELATED	138	Pv07	28628079	28628216
Edibility7.4SDP	Phvul.007G169800	(1 of 1) PTHR16223:SF12 - F15K9.11 PROTEIN	4477	Pv07	28630380	28634856
Edibility7.4SDP	Phvul.007G169900	(1 of 16) PF11955 - Plant organelle RNA recognition domain (PORR)	2055	Pv07	28640684	28642738
Edibility7.4SDP	Phvul.007G170000		411	Pv07	28643176	28643586
Edibility7.4SDP	Phvul.007G170100	(1 of 2) PTHR11088:SF30 - ADENYLATE ISOPENTENYLTRANSFERASE 3, CHLOROPLASTIC	969	Pv07	28653126	28654094
Edibility7.4SDP	Phvul.007G170200	(1 of 158) PF00010 - Helix-loop-helix DNA-binding domain (HLH)	2011	Pv07	28661034	28663044
Edibility7.4SDP	Phvul.007G170300	(1 of 1) PTHR32019:SF2 - R3H DOMAIN-CONTAINING PROTEIN 4	3949	Pv07	28673883	28677831
Edibility7.4SDP	Phvul.007G170400	(1 of 4) PTHR13774 - PHENAZINE BIOSYNTHESIS PROTEIN	2208	Pv07	28681393	28683600
Edibility7.4SDP	Phvul.007G170600	(1 of 4) PTHR13774 - PHENAZINE BIOSYNTHESIS PROTEIN	2536	Pv07	28693349	28695884
Edibility7.4SDP	Phvul.007G170800	(1 of 4) PTHR13774 - PHENAZINE BIOSYNTHESIS PROTEIN	2559	Pv07	28706798	28709356
Edibility7.4SDP	Phvul.007G170900	(1 of 3) PTHR13683:SF379 - ASPARTYL PROTEASE-LIKE PROTEIN	2009	Pv07	28710436	28712444
Edibility7.4SDP	Phvul.007G171000	(1 of 85) PF01657 - Salt stress response/antifungal (Stress-antifung)	643	Pv07	28716551	28717193
Edibility7.4SDP	Phvul.007G171100		2587	Pv07	28713515	28716101
Edibility7.4SDP	Phvul.007G171200	(1 of 7) PF13515 - Fusaric acid resistance protein-like (FUSC_2)	3531	Pv07	28721094	28724624
Edibility7.4SDP	Phvul.007G171333	(1 of 2) PTHR11514:SF28 - TRANSCRIPTION FACTOR TT8	14024	Pv07	28752132	28766155
Edibility7.4SDP	Phvul.007G171466		2331	Pv07	28772413	28774743
Edibility7.4SDP	Phvul.007G171600		2420	Pv07	28775883	28778302
Edibility7.4SDP	Phvul.007G171700	(1 of 197) PF01535//PF13041 - PPR repeat (PPR) // PPR repeat family (PPR_2)	2718	Pv07	28781684	28784401
Edibility7.4SDP	Phvul.007G171800	(1 of 3) K07870 - Ras homolog gene family, member T1 (RHOT1, ARHT1)	12949	Pv07	28796228	28809176
Edibility7.4SDP	Phvul.007G171900	(1 of 11) PF11250 - Fantastic Four meristem regulator (FAF)	1347	Pv07	28852629	28853975
Edibility7.4SDP	Phvul.007G172000	(1 of 1) PTHR11649:SF36 - FZL	7077	Pv07	28865447	28872523
Edibility7.4SDP	Phvul.007G172100	(1 of 1) PTHR10366:SF278 - CHLOROPLAST STEM-LOOP BINDING PROTEIN OF 41 KDA A, CHLOROPLASTIC	2338	Pv07	28873097	28875434
Edibility7.4SDP	Phvul.007G172200	(1 of 2) K14319 - Ran GTPase-activating protein 1 (RANGAP1)	2814	Pv07	28876617	28879430
Edibility7.4SDP	Phvul.007G172300	(1 of 2) PTHR32241:SF5 - INACTIVE PATATIN-LIKE PROTEIN 9-RELATED	1918	Pv07	28896346	28898263
Edibility7.4SDP	Phvul.007G172400	(1 of 1) PTHR20982:SF8 - RIBOSOME-RECYCLING FACTOR, CHLOROPLASTIC	4125	Pv07	28904987	28909111
Edibility7.4SDP	Phvul.007G172500	(1 of 2) PTHR34798:SF1 - TIC-LIKE PROTEIN	5538	Pv07	28921204	28926741
Edibility7.4SDP	Phvul.007G172600	(1 of 2) K14963 - COMPASS component SWD3 (WDR5, SWD3, CPS30)	3724	Pv07	28944115	28947838
Edibility7.4SDP	Phvul.007G172700	(1 of 16) PF05910 - Plant protein of unknown function (DUF868) (DUF868)	903	Pv07	28948890	28949792
Edibility7.4SDP	Phvul.007G172800	(1 of 1) PTHR13087 - NF-KAPPA B ACTIVATING PROTEIN	1838	Pv07	28967668	28969505
Edibility7.4SDP	Phvul.007G172900	(1 of 3) PTHR24098:SF9 - ACYL-COA N-ACYLTRANSFERASE DOMAIN-CONTAINING PROTEIN-RELATED	8169	Pv07	28974531	28982699
Edibility7.4SDP	Phvul.007G173000	(1 of 3) PTHR33057:SF21 - OVATE FAMILY PROTEIN 11-RELATED	648	Pv07	28991229	28991876
Edibility7.4SDP	Phvul.007G173100	(1 of 2) PTHR31174:SF2 - EMBRYONIC ABUNDANT PROTEIN-RELATED	1209	Pv07	28995831	28997039
Edibility7.4SDP	Phvul.007G173200		594	Pv07	29033565	29034158
Edibility7.4SDP	Phvul.007G173300	(1 of 5) PF15365 - Proline-rich nuclear receptor coactivator (PNRC)	2580	Pv07	29041402	29043981
Edibility7.4SDP	Phvul.007G173400	(1 of 19) PF04570 - zinc-finger of the FCS-type, C2-C2 (zf-FLZ)	1748	Pv07	29046275	29048022
Edibility7.4SDP	Phvul.007G173500	(1 of 4) PTHR33044:SF23 - BIFUNCTIONAL INHIBITOR/LIPID-TRANSFER PROTEIN/SEED STORAGE 2S ALBUMIN SUPERFAMILY PROTEIN-RELATED	1181	Pv07	29073098	29074278
Edibility7.4SDP	Phvul.007G173600	(1 of 22) PF00190 - Cupin (Cupin_1)	2390	Pv07	29084748	29087137
Edibility7.4SDP	Phvul.007G173700	(1 of 2) PTHR11200//PTHR11200:SF159 - INOSITOL 5-PHOSPHATASE // SUBFAMILY NOT NAMED	4909	Pv07	29100921	29105829
Edibility7.4SDP	Phvul.007G173800	(1 of 1) PTHR31833:SF2 - UPF0690 PROTEIN C1ORF52	2441	Pv07	29128678	29131118
Edibility7.4SDP	Phvul.007G173900	(1 of 1) K01968 - 3-methylcrotonyl-CoA carboxylase alpha subunit (E6.4.1.4A)	10891	Pv07	29131591	29142481
Edibility7.4SDP	Phvul.007G174000	(1 of 2) PTHR32258:SF0 - CENTROMERE PROTEIN-RELATED	7969	Pv07	29164150	29172118
Edibility7.4SDP	Phvul.007G174100	(1 of 2) PTHR11814:SF60 - SULFATE TRANSPORTER 3.1-RELATED	8208	Pv07	29172514	29180721
Edibility7.4SDP	Phvul.007G174200	(1 of 1) PTHR24362//PTHR24362:SF277 - SERINE/THREONINE-PROTEIN KINASE NEK // SUBFAMILY NOT NAMED	6610	Pv07	29224079	29230688
Edibility7.4SDP	Phvul.007G174300	(1 of 1) PTHR10209:SF170 - 2-OXOGLUTARATE (2OG) AND FE(II)-DEPENDENT OXYGENASE SUPERFAMILY PROTEIN	3402	Pv07	29233559	29236960
Edibility7.4SDP	Phvul.007G174400	(1 of 8) PF05703 - Auxin canalisation (Auxin_canalis)	4270	Pv07	29238765	29243034
Edibility7.4SDP	Phvul.007G174500	(1 of 2) PTHR23291:SF31 - BAX INHIBITOR-1 MOTIF-CONTAINING PROTEIN-RELATED	2267	Pv07	29243810	29246076
Edibility7.4SDP	Phvul.007G174600	(1 of 2) PTHR23083//PTHR23083:SF430 - TETRATRICOPEPTIDE REPEAT PROTEIN, TPR // SUBFAMILY NOT NAMED	5090	Pv07	29254872	29259961
Edibility7.4SDP	Phvul.007G174700	(1 of 1) PTHR13832:SF347 - PROTEIN PHOSPHATASE 2C 50-RELATED	18471	Pv07	29261453	29279923
Edibility7.4SDP	Phvul.007G174800	(1 of 2) PTHR10015//PTHR10015:SF160 - HEAT SHOCK TRANSCRIPTION FACTOR // SUBFAMILY NOT NAMED	2649	Pv07	29285659	29288307
Edibility7.4SDP	Phvul.007G174850	(1 of 81) PF14111 - Domain of unknown function (DUF4283) (DUF4283)	1573	Pv07	29305061	29306633
Edibility7.4SDP	Phvul.007G174900	(1 of 2) PTHR10593:SF20 - INDETERMINATE-DOMAIN 12 PROTEIN	3803	Pv07	29315813	29319615
Edibility7.4SDP	Phvul.007G174950		1114	Pv07	29322071	29323184
Edibility7.4SDP	Phvul.007G175000	(1 of 1) PTHR12461:SF16 - 2-OXOGLUTARATE (2OG) AND FE(II)-DEPENDENT OXYGENASE SUPERFAMILY PROTEIN	7963	Pv07	29324131	29332093
Edibility7.4SDP	Phvul.007G175100	(1 of 3) PTHR16092 - SEC3/SYNTAXIN-RELATED	15391	Pv07	29338568	29353958
Edibility7.4SDP	Phvul.007G175200	(1 of 2) PTHR10891:SF568 - CALCIUM-BINDING PROTEIN CML41-RELATED	1102	Pv07	29355983	29357084
Edibility7.4SDP	Phvul.007G175300	(1 of 1) PTHR13743:SF84 - BEACH DOMAIN-CONTAINING PROTEIN LVSB	18849	Pv07	29406505	29425353
Edibility7.4SDP	Phvul.007G175400	(1 of 2) PTHR23050//PTHR23050:SF211 - CALCIUM BINDING PROTEIN // SUBFAMILY NOT NAMED	819	Pv07	29438099	29438917
Edibility7.4SDP	Phvul.007G175500	(1 of 2) 2.1.1.295 - 2-methyl-6-phytyl-1,4-hydroquinone methyltransferase / MPBQ/MSBQ methyltransferase	2861	Pv07	29446886	29449746
Edibility7.4SDP	Phvul.007G175600	(1 of 1) PTHR11730//PTHR11730:SF52 - AMMONIUM TRANSPORTER // SUBFAMILY NOT NAMED	1679	Pv07	29452900	29454578
Edibility7.4SDP	Phvul.007G175700	(1 of 1) PTHR35129:SF2 - GUANINE NUCLEOTIDE-BINDING PROTEIN SUBUNIT GAMMA 1	4562	Pv07	29461623	29466184
Edibility7.4SDP	Phvul.007G175800	(1 of 13) PF14309//PF14383 - Domain of unknown function (DUF4378) (DUF4378) // DUF761-associated sequence motif (VARLMGL)	3403	Pv07	29485602	29489004
Edibility7.4SDP	Phvul.007G175900	(1 of 2) K17911 - beta-carotene isomerase (DWARF27)	9170	Pv07	29497403	29506572
Edibility7.4SDP	Phvul.007G176000	(1 of 2) PTHR23430:SF76 - HISTONE H2A VARIANT 1-RELATED	1585	Pv07	29512739	29514323
Edibility7.4SDP	Phvul.007G176100	(1 of 14) PF04720 - PDDEXK-like family of unknown function (PDDEXK_6)	2324	Pv07	29534874	29537197
Edibility7.4SDP	Phvul.007G176200	(1 of 1) PTHR10751:SF38 - GUANYLATE-BINDING FAMILY PROTEIN	9615	Pv07	29563365	29572979
Edibility7.4SDP	Phvul.007G176300		561	Pv07	29567683	29568243
Edibility7.4SDP	Phvul.007G176400		13897	Pv07	29575619	29589515
Edibility7.4SDP	Phvul.007G176500	(1 of 39) KOG1947 - Leucine rich repeat proteins, some proteins contain F-box	4194	Pv07	29625623	29629816
Edibility7.4SDP	Phvul.007G176600	(1 of 28) K14484 - auxin-responsive protein IAA (IAA)	2999	Pv07	29632650	29635648
Edibility7.4SDP	Phvul.007G176700	(1 of 28) K14484 - auxin-responsive protein IAA (IAA)	1826	Pv07	29660727	29662552
Edibility7.4SDP	Phvul.007G176800	(1 of 1) PTHR10302:SF0 - SINGLE-STRANDED DNA-BINDING PROTEIN, MITOCHONDRIAL	2636	Pv07	29666036	29668671
Edibility7.4SDP	Phvul.007G176900	(1 of 2) PTHR16223:SF15 - TRANSCRIPTION FACTOR UNE12-RELATED	4891	Pv07	29672236	29677126
Edibility7.4SDP	Phvul.007G177000		2474	Pv07	29680825	29683298
Edibility7.4SDP	Phvul.007G177100	(1 of 3) 3.1.1.26//3.1.1.3//3.1.1.32 - Triacylglycerol lipase / Triglyceride lipase // Phospholipase A(1) / Phospholipase A1	3054	Pv07	29687113	29690166
Edibility7.4SDP	Phvul.007G177200	(1 of 1) PTHR22912:SF135 - GLUTATHIONE REDUCTASE, CHLOROPLASTIC	5587	Pv07	29691363	29696949
Edibility7.4SDP	Phvul.007G177300	(1 of 2) K02721 - photosystem II PsbW protein (psbW)	978	Pv07	29705662	29706639
Edibility7.4SDP	Phvul.007G177400	(1 of 2) PTHR32116:SF0 - GALACTURONOSYLTRANSFERASE 5-RELATED	6493	Pv07	29707304	29713796
Edibility7.4SDP	Phvul.007G177500	(1 of 2) PTHR10825//PTHR10825:SF28 - RING FINGER DOMAIN-CONTAINING, POLYCOMB GROUP COMPONENT // SUBFAMILY NOT NAMED	5190	Pv07	29717579	29722768
Edibility7.4SDP	Phvul.007G177600	(1 of 2) PTHR19317//PTHR19317:SF13 - PRENYLATED RAB ACCEPTOR 1-RELATED // SUBFAMILY NOT NAMED	1074	Pv07	29725666	29726739
Edibility7.4SDP	Phvul.007G177700	(1 of 1) PTHR22950//PTHR22950:SF279 - AMINO ACID TRANSPORTER // SUBFAMILY NOT NAMED	3835	Pv07	29726994	29730828
Edibility7.4SDP	Phvul.007G177800	(1 of 197) PF01535//PF13041 - PPR repeat (PPR) // PPR repeat family (PPR_2)	4292	Pv07	29732172	29736463
Edibility7.4SDP	Phvul.007G177900	(1 of 1) PTHR31282:SF12 - WRKY TRANSCRIPTION FACTOR 39-RELATED	2736	Pv07	29752186	29754921
Edibility7.4SDP	Phvul.007G178000	(1 of 3) K02958 - small subunit ribosomal protein S15e (RP-S15e, RPS15)	2002	Pv07	29762991	29764992
Edibility7.4SDP	Phvul.007G178100	(1 of 1) PTHR11467//PTHR11467:SF54 - HISTONE H1/H5 // SUBFAMILY NOT NAMED	1433	Pv07	29809377	29810809
Edibility7.4SDP	Phvul.007G178200	(1 of 3) 2.7.1.176 - UDP-N-acetylglucosamine kinase / UNAG kinase	6835	Pv07	29828524	29835358
Edibility7.4SDP	Phvul.007G178300	(1 of 1) PTHR19139:SF171 - AQUAPORIN NIP7-1-RELATED	9954	Pv07	29842462	29852415
Edibility7.4SDP	Phvul.007G178400	(1 of 3) PTHR10288//PTHR10288:SF155 - KH DOMAIN CONTAINING RNA BINDING PROTEIN // SUBFAMILY NOT NAMED	8120	Pv07	29861579	29869698
Edibility7.4SDP	Phvul.007G178500	(1 of 1) PF04937 - Protein of unknown function (DUF 659) (DUF659)	2259	Pv07	29865669	29867927
Edibility7.4SDP	Phvul.007G178600	(1 of 1) PTHR10584:SF184 - RIBOKINASE	6125	Pv07	29874025	29880149
Edibility7.4SDP	Phvul.007G178700	(1 of 1) K03593 - ATP-binding protein involved in chromosome partitioning (mrp, NUBPL)	3983	Pv07	29881893	29885875
Edibility7.4SDP	Phvul.007G178800	(1 of 13) PF04576 - Zein-binding (Zein-binding)	4057	Pv07	29891123	29895179
Edibility7.4SDP	Phvul.007G178900		204	Pv07	29911113	29911316
Edibility7.4SDP	Phvul.007G179000	(1 of 3) K13407 - fatty acid omega-hydroxylase (CYP94A1)	1792	Pv07	29915209	29917000
Edibility7.4SDP	Phvul.007G179100	(1 of 1) PTHR11514:SF53 - TRANSCRIPTION FACTOR BHLH3	2244	Pv07	29935871	29938114
Edibility7.4SDP	Phvul.007G179201	(1 of 2) K14810 - ATP-dependent RNA helicase DDX56/DBP9 [EC:3.6.4.13] (DDX56, DBP9)	9661	Pv07	29946478	29956138
Edibility7.4SDP	Phvul.007G179300	(1 of 1) K06634 - cyclin H (CCNH)	5769	Pv07	29961525	29967293
Edibility7.4SDP	Phvul.007G179400	(1 of 3) 2.7.11.31 - [Hydroxymethylglutaryl-CoA reductase (NADPH)] kinase / Reductase kinase	13007	Pv07	29975791	29988797
Edibility7.4SDP	Phvul.007G179500	(1 of 1) PTHR21689:SF3 - PROTEIN ALWAYS EARLY 1-RELATED	13365	Pv07	30001380	30014744
Edibility7.4SDP	Phvul.007G179600	(1 of 19) K15718 - linoleate 9S-lipoxygenase (LOX1_5)	6040	Pv07	30017579	30023618
Edibility7.4SDP	Phvul.007G179700	(1 of 1) PTHR20932//PTHR20932:SF9 - LOC443603 PROTEIN-RELATED // SUBFAMILY NOT NAMED	2264	Pv07	30028098	30030361
Edibility7.4SDP	Phvul.007G179800	(1 of 2) K18636 - microtubule-binding protein TANGLED1 (TAN1)	2131	Pv07	30031049	30033179
Edibility7.4SDP	Phvul.007G179900	(1 of 1) PTHR24115:SF449 - MICROTUBULE BASED KINESIN MOTOR PROTEIN	4852	Pv07	30039321	30044172
Edibility7.4SDP	Phvul.007G180000	(1 of 5) PF09353 - Domain of unknown function (DUF1995) (DUF1995)	3928	Pv07	30045049	30048976
Edibility7.4SDP	Phvul.007G180100	(1 of 2) 3.2.1.152 - Mannosylglycoprotein endo-beta-mannosidase / Endo-beta-mannosidase	6758	Pv07	30048952	30055709
Edibility7.5SDP	Phvul.007G220900	(1 of 1) K10604 - E3 ubiquitin-protein ligase MGRN1 (MGRN1)	4592	Pv07	34403549	34408140
Edibility7.5SDP	Phvul.007G221000	(1 of 1) 2.4.1.265 - Dolichyl-P-Glc:Glc(1)Man(9)GlcNAc(2)-PP-dolichol alpha-1,3- glucosyltransferase / Dol-P-Glc:Glc(1)Man(9)GlcNAc(2)-PP-Dol alpha-1->3-glucosyltransferase	8793	Pv07	34410797	34419589
Edibility7.5SDP	Phvul.007G221100		693	Pv07	34412692	34413384
Edibility7.5SDP	Phvul.007G221200	(1 of 2) PTHR33597:SF4 - CONSERVED PEPTIDE UPSTREAM OPEN READING FRAME 47	1449	Pv07	34423228	34424676
Edibility7.5SDP	Phvul.007G221300	(1 of 1) PTHR23012//PTHR23012:SF98 - MEMBRANE ASSOCIATED RING FINGER // SUBFAMILY NOT NAMED	5891	Pv07	34434941	34440831
Edibility7.5SDP	Phvul.007G221400	(1 of 2) PTHR10593:SF42 - ZINC FINGER PROTEIN JACKDAW	4000	Pv07	34447452	34451451
Edibility7.5SDP	Phvul.007G221500	(1 of 2) K08506 - syntaxin of plants SYP7 (SYP7)	6233	Pv07	34470226	34476458
Edibility7.5SDP	Phvul.007G221600		662	Pv07	34474218	34474879
Edibility7.5SDP	Phvul.007G221700	(1 of 2) PTHR22937:SF47 - RING-FINGER DOMAIN-CONTAINING PROTEIN	8801	Pv07	34488512	34497312
Edibility7.5SDP	Phvul.007G221800	(1 of 43) PF00069//PF00560//PF08263//PF13855 - Protein kinase domain (Pkinase) // Leucine Rich Repeat (LRR_1) // Leucine rich repeat N-terminal domain (LRRNT_2) // Leucine rich repeat (LRR_8)	5000	Pv07	34507671	34512670
Edibility7.5SDP	Phvul.007G221900		1968	Pv07	34510250	34512217
Edibility7.5SDP	Phvul.007G222000		1248	Pv07	34523602	34524849
Edibility7.5SDP	Phvul.007G222100	(1 of 2) PTHR24351:SF92 - PROTEIN KINASE-RELATED	5709	Pv07	34542224	34547932
Edibility7.5SDP	Phvul.007G222200	(1 of 1) PTHR24032:SF1 - PRESPORE PROTEIN DP87	3824	Pv07	34549572	34553395
Edibility7.5SDP	Phvul.007G222300	(1 of 2) PTHR31602:SF12 - GROWTH-REGULATING FACTOR 3-RELATED	3105	Pv07	34555703	34558807
Edibility7.5SDP	Phvul.007G222400		3888	Pv07	34578247	34582134
Edibility7.5SDP	Phvul.007G222500	(1 of 1) PTHR31985:SF27 - ETHYLENE-RESPONSIVE TRANSCRIPTION FACTOR ERF016-RELATED	789	Pv07	34587997	34588785
Edibility7.5SDP	Phvul.007G222600	(1 of 2) PTHR31985:SF36 - ETHYLENE-RESPONSIVE TRANSCRIPTION FACTOR ERF024	1388	Pv07	34595136	34596523
Edibility7.5SDP	Phvul.007G222700		529	Pv07	34605221	34605749
Edibility7.5SDP	Phvul.007G222800	(1 of 2) PTHR21654:SF5 - TRIHELIX TRANSCRIPTION FACTOR PTL	3759	Pv07	34622921	34626679
Edibility7.5SDP	Phvul.007G222900	(1 of 6) K01623 - fructose-bisphosphate aldolase, class I (ALDO)	1892	Pv07	34634309	34636200
Edibility7.5SDP	Phvul.007G223000	(1 of 1) PTHR10516:SF313 - PEPTIDYL-PROLYL CIS-TRANS ISOMERASE FKBP17-1, CHLOROPLASTIC	3097	Pv07	34640385	34643481
Edibility7.5SDP	Phvul.007G223101	(1 of 2) PTHR33285:SF2 - PHYTOSULFOKINES 6-RELATED	1149	Pv07	34646520	34647668
Edibility7.5SDP	Phvul.007G223200	(1 of 4) PTHR15921 - PRE-MRNA CLEAVAGE COMPLEX II	8752	Pv07	34647150	34655901
Edibility7.5SDP	Phvul.007G223300	(1 of 1) K14847 - ribosome production factor 2 (RPF2)	2845	Pv07	34660795	34663639
Edibility7.5SDP	Phvul.007G223401	(1 of 1) PTHR10015:SF164 - HEAT STRESS TRANSCRIPTION FACTOR A-3	2956	Pv07	34665755	34668710
Edibility7.5SDP	Phvul.007G223500	(1 of 3) K14510 - serine/threonine-protein kinase CTR1 (CTR1)	9212	Pv07	34669881	34679092
Edibility7.5SDP	Phvul.007G223600	(1 of 3) PTHR10359:SF22 - DEMETER-LIKE PROTEIN 2-RELATED	11357	Pv07	34689593	34700949
Edibility7.5SDP	Phvul.007G223700	(1 of 1) 1.3.1.70 - Delta(14)-sterol reductase / Sterol C14-reductase	7453	Pv07	34703697	34711149
Edibility7.5SDP	Phvul.007G223800	(1 of 4) 2.4.1.32 - Glucomannan 4-beta-mannosyltransferase / Glucomannan-synthase	6561	Pv07	34717393	34723953
Edibility7.5SDP	Phvul.007G223900	(1 of 41) PF03479 - Domain of unknown function (DUF296) (DUF296)	4364	Pv07	34761173	34765536
Edibility7.5SDP	Phvul.007G224000	(1 of 15) PF11961 - Domain of unknown function (DUF3475) (DUF3475)	2521	Pv07	34769815	34772335
Edibility7.5SDP	Phvul.007G224100	(1 of 1) 2.4.99.12 - Lipid IV(A) 3-deoxy-D-manno-octulosonic acid transferase / Lipid IV(A) KDO transferase	5171	Pv07	34774298	34779468
Edibility7.5SDP	Phvul.007G224200	(1 of 75) K14488 - SAUR family protein (SAUR)	366	Pv07	34780372	34780737
Edibility7.5SDP	Phvul.007G224300	(1 of 19) PF00069//PF08263 - Protein kinase domain (Pkinase) // Leucine rich repeat N-terminal domain (LRRNT_2)	2618	Pv07	34797653	34800270
Edibility7.5SDP	Phvul.007G224400	(1 of 1) PTHR21499//PTHR21499:SF26 - ASPARTATE KINASE // SUBFAMILY NOT NAMED	5217	Pv07	34800273	34805489
Edibility7.5SDP	Phvul.007G224500	(1 of 4) PTHR11817//PTHR11817:SF33 - PYRUVATE KINASE // SUBFAMILY NOT NAMED	8785	Pv07	34810492	34819276
Edibility7.5SDP	Phvul.007G224600	(1 of 38) PF13837 - Myb/SANT-like DNA-binding domain (Myb_DNA-bind_4)	2172	Pv07	34820651	34822822
Edibility7.5SDP	Phvul.007G224700	(1 of 2) PTHR31960:SF7 - F-BOX PROTEIN PP2-A15	4099	Pv07	34825858	34829956
Edibility7.5SDP	Phvul.007G224800	(1 of 3) PTHR24326:SF287 - HOMEOBOX-LEUCINE ZIPPER PROTEIN ATHB-22-RELATED	2173	Pv07	34839264	34841436
Edibility7.5SDP	Phvul.007G224900	(1 of 3) K02896 - large subunit ribosomal protein L24e (RP-L24e, RPL24)	1904	Pv07	34851152	34853055
Edibility7.5SDP	Phvul.007G225000	(1 of 5) K08832 - serine/threonine-protein kinase SRPK3 [EC:2.7.11.1] (SRPK3, STK23)	9259	Pv07	34853976	34863234
Edibility7.5SDP	Phvul.007G225100	(1 of 1) PTHR14255//PTHR14255:SF5 - ATP-DEPENDENT PROTEASE CEREBLON // SUBFAMILY NOT NAMED	3402	Pv07	34864812	34868213
Edibility7.5SDP	Phvul.007G225200	(1 of 1) PTHR23241:SF11 - LATE EMBRYOGENESIS ABUNDANT PROTEIN (ATECP63)-RELATED	2020	Pv07	34875173	34877192
Edibility7.5SDP	Phvul.007G225300	(1 of 2) PTHR11062//PTHR11062:SF66 - EXOSTOSIN HEPARAN SULFATE GLYCOSYLTRANSFERASE -RELATED // SUBFAMILY NOT NAMED	3788	Pv07	34881008	34884795
Edibility7.5SDP	Phvul.007G225400	(1 of 1) 4.3.1.19 - Threonine ammonia-lyase / Threonine dehydratase	5144	Pv07	34892320	34897463
Edibility7.5SDP	Phvul.007G225500		1660	Pv07	34904725	34906384
Edibility7.5SDP	Phvul.007G225600	(1 of 1) PTHR10516:SF323 - PEPTIDYL-PROLYL CIS-TRANS ISOMERASE FKBP16-4, CHLOROPLASTIC	3791	Pv07	34909183	34912973
Edibility7.5SDP	Phvul.007G225700	(1 of 2) PTHR24012:SF455 - POLYADENYLATE-BINDING PROTEIN 7	4425	Pv07	34914793	34919217
Edibility7.5SDP	Phvul.007G225800	(1 of 197) PF01535//PF13041 - PPR repeat (PPR) // PPR repeat family (PPR_2)	2989	Pv07	34925936	34928924
Edibility7.5SDP	Phvul.007G225900	(1 of 5) PTHR13683:SF348 - ASPARTYL PROTEASE FAMILY PROTEIN	5141	Pv07	34929758	34934898
Edibility7.5SDP	Phvul.007G226000	(1 of 1) K19373 - DnaJ homolog subfamily C member 28 (DNAJC28)	2502	Pv07	34941506	34944007
Edibility7.5SDP	Phvul.007G226100	(1 of 2) K12185 - ESCRT-I complex subunit VPS37 (VPS37)	2966	Pv07	34944230	34947195
Edibility7.5SDP	Phvul.007G226200	(1 of 3) PTHR31065:SF4 - PLATZ TRANSCRIPTION FACTOR FAMILY PROTEIN	2074	Pv07	34954315	34956388
Edibility7.5SDP	Phvul.007G226300	(1 of 1) K03457 - nucleobase:cation symporter-1, NCS1 family (TC.NCS1)	1822	Pv07	34961787	34963608
Edibility7.5SDP	Phvul.007G226400	(1 of 2) PTHR10209:SF152 - 1-AMINOCYCLOPROPANE-1-CARBOXYLATE OXIDASE-RELATED	2547	Pv07	34973981	34976527
Edibility7.5SDP	Phvul.007G226500	(1 of 1) 1.14.99.45 - Carotene epsilon-monooxygenase / LUT1	12427	Pv07	34979102	34991528
Edibility7.5SDP	Phvul.007G226600	(1 of 1) PTHR13140:SF321 - PROTEIN H40L08.3	10363	Pv07	34994261	35004623
Edibility7.5SDP	Phvul.007G226700	(1 of 4) PTHR24098:SF5 - ACYL-COA N-ACYLTRANSFERASE WITH RING/FYVE/PHD-TYPE ZINC FINGER DOMAIN-CONTAINING PROTEIN	11472	Pv07	35012339	35023810
Edibility7.5SDP	Phvul.007G226800		2760	Pv07	35037225	35039984
Edibility7.5SDP	Phvul.007G226900		3838	Pv07	35043126	35046963
Edibility7.5SDP	Phvul.007G227000		5068	Pv07	35048617	35053684
Edibility7.5SDP	Phvul.007G227100	(1 of 75) K14488 - SAUR family protein (SAUR)	1160	Pv07	35056250	35057409
Edibility7.5SDP	Phvul.007G227200	(1 of 12) K01193 - beta-fructofuranosidase (E3.2.1.26, sacA)	5279	Pv07	35070400	35075678
Edibility7.5SDP	Phvul.007G227300	(1 of 1) PTHR10071//PTHR10071:SF173 - TRANSCRIPTION FACTOR GATA GATA BINDING FACTOR // SUBFAMILY NOT NAMED	3447	Pv07	35081790	35085236
Edibility7.5SDP	Phvul.007G227400	(1 of 1) PTHR11260:SF166 - GLUTATHIONE S-TRANSFERASE D2-RELATED	8234	Pv07	35088940	35097173
Edibility7.5SDP	Phvul.007G227500		767	Pv07	35099621	35100387
Edibility7.5SDP	Phvul.007G227600	(1 of 3) K03531 - cell division protein FtsZ (ftsZ)	7778	Pv07	35104259	35112036
Edibility7.5SDP	Phvul.007G227700	(1 of 10) 2.5.1.36 - Trihydroxypterocarpan dimethylallyltransferase / Glyceollin synthase	7089	Pv07	35114155	35121243
Edibility7.5SDP	Phvul.007G227800	(1 of 10) 2.5.1.36 - Trihydroxypterocarpan dimethylallyltransferase / Glyceollin synthase	6098	Pv07	35132829	35138926
Edibility7.5SDP	Phvul.007G227900	(1 of 10) 2.5.1.36 - Trihydroxypterocarpan dimethylallyltransferase / Glyceollin synthase	5306	Pv07	35145360	35150665
Edibility7.5SDP	Phvul.007G228000	(1 of 10) 2.5.1.36 - Trihydroxypterocarpan dimethylallyltransferase / Glyceollin synthase	3398	Pv07	35156519	35159916
Edibility7.5SDP	Phvul.007G228100	(1 of 10) 2.5.1.36 - Trihydroxypterocarpan dimethylallyltransferase / Glyceollin synthase	6027	Pv07	35162006	35168032
Edibility7.5SDP	Phvul.007G228200	(1 of 10) 2.5.1.36 - Trihydroxypterocarpan dimethylallyltransferase / Glyceollin synthase	5445	Pv07	35172916	35178360
Edibility7.5SDP	Phvul.007G228300	(1 of 10) 2.5.1.36 - Trihydroxypterocarpan dimethylallyltransferase / Glyceollin synthase	4936	Pv07	35189845	35194780
Edibility7.5SDP	Phvul.007G228400	(1 of 10) 2.5.1.36 - Trihydroxypterocarpan dimethylallyltransferase / Glyceollin synthase	4848	Pv07	35197861	35202708
Edibility7.5SDP	Phvul.007G228500	(1 of 10) 2.5.1.36 - Trihydroxypterocarpan dimethylallyltransferase / Glyceollin synthase	7135	Pv07	35207733	35214867
Edibility7.5SDP	Phvul.007G228600	(1 of 2) PTHR22835//PTHR22835:SF216 - ZINC FINGER FYVE DOMAIN CONTAINING PROTEIN // SUBFAMILY NOT NAMED	3631	Pv07	35219839	35223469
Edibility7.5SDP	Phvul.007G228700	(1 of 21) PF01476 - LysM domain (LysM)	312	Pv07	35227894	35228205
Edibility7.5SDP	Phvul.007G228800	(1 of 1) PTHR12264:SF21 - TRANSCRIPTION INITIATION FACTOR TFIID SUBUNIT 12	7740	Pv07	35230373	35238112
Edibility7.5SDP	Phvul.007G228900	(1 of 16) PTHR10634 - AN1-TYPE ZINC FINGER PROTEIN	1552	Pv07	35260793	35262344
Edibility7.5SDP	Phvul.007G229000	(1 of 1) PTHR33601:SF7 - PROTEIN LITTLE ZIPPER 3	1227	Pv07	35282658	35283884
Edibility7.5SDP	Phvul.007G229100	(1 of 1) K08658 - prenyl protein peptidase (RCE1, FACE2)	5749	Pv07	35294652	35300400
Edibility7.5SDP	Phvul.007G229200		466	Pv07	35303483	35303948
Edibility7.5SDP	Phvul.007G229300	(1 of 3) PTHR11362:SF13 - PROTEIN TERMINAL FLOWER 1	1156	Pv07	35309682	35310837
Edibility7.5SDP	Phvul.007G229400	(1 of 2) PTHR10992:SF740 - ALPHA/BETA-HYDROLASES SUPERFAMILY PROTEIN-RELATED	4230	Pv07	35327562	35331791
Edibility7.5SDP	Phvul.007G229500	(1 of 1) PTHR31238:SF48 - GERMIN-LIKE PROTEIN SUBFAMILY 3 MEMBER 2	907	Pv07	35334014	35334920
Edibility7.5SDP	Phvul.007G229600	(1 of 2) PTHR22952:SF217 - PROTEIN ABSCISIC ACID-INSENSITIVE 5	2844	Pv07	35339375	35342218
Edibility7.5SDP	Phvul.007G229700	(1 of 94) KOG0157 - Cytochrome P450 CYP4/CYP19/CYP26 subfamilies	1723	Pv07	35349933	35351655
Edibility7.5SDP	Phvul.007G229800	(1 of 2) K15200 - general transcription factor 3C polypeptide 2 (GTF3C2)	14398	Pv07	35358155	35372552
Edibility7.5SDP	Phvul.007G229900		1996	Pv07	35367815	35369810
Edibility7.5SDP	Phvul.007G230000	(1 of 2) PTHR10795:SF397 - CUCUMISIN-LIKE PROTEIN	5924	Pv07	35373101	35379024
Edibility7.5SDP	Phvul.007G230100		3606	Pv07	35383311	35386916
Edibility7.5SDP	Phvul.007G230200	(1 of 3) K02943 - large subunit ribosomal protein LP2 (RP-LP2, RPLP2)	1772	Pv07	35404797	35406568
Edibility7.5SDP	Phvul.007G230300	(1 of 1) PTHR22912:SF144 - MONODEHYDROASCORBATE REDUCTASE, CYTOPLASMIC ISOFORM 1-RELATED	3842	Pv07	35411108	35414949
Edibility7.5SDP	Phvul.007G230450	(1 of 1) PTHR14009:SF9 - LETM1-LIKE PROTEIN	24414	Pv07	35419686	35444099
Edibility7.5SDP	Phvul.007G230600	(1 of 1) PTHR32285:SF53 - PROTEIN TRICHOME BIREFRINGENCE-LIKE 8-RELATED	2629	Pv07	35443432	35446060
Edibility7.5SDP	Phvul.007G230700	(1 of 2) PTHR31140:SF2 - B3 DOMAIN-CONTAINING TRANSCRIPTION FACTOR VAL3	2259	Pv07	35455654	35457912
Edibility7.5SDP	Phvul.007G230800		770	Pv07	35466539	35467308
Edibility7.5SDP	Phvul.007G230900	(1 of 5) K02962 - small subunit ribosomal protein S17e (RP-S17e, RPS17)	702	Pv07	35470445	35471146
Edibility7.5SDP	Phvul.007G231000		599	Pv07	35473308	35473906
Edibility7.5SDP	Phvul.007G231100	(1 of 5) K02962 - small subunit ribosomal protein S17e (RP-S17e, RPS17)	723	Pv07	35475584	35476306
Edibility7.5SDP	Phvul.007G231200	(1 of 3) K02985 - small subunit ribosomal protein S3e (RP-S3e, RPS3)	2202	Pv07	35478716	35480917
Edibility7.5SDP	Phvul.007G231300	(1 of 2) PTHR32080:SF4 - CYSTEINE-RICH REPEAT SECRETORY PROTEIN 11-RELATED	2194	Pv07	35484129	35486322
Edibility7.5SDP	Phvul.007G231400	(1 of 1) PTHR23083//PTHR23083:SF380 - TETRATRICOPEPTIDE REPEAT PROTEIN, TPR // SUBFAMILY NOT NAMED	3095	Pv07	35490164	35493258
Edibility7.5SDP	Phvul.007G231500	(1 of 1) PTHR12176:SF23 - PROTEIN Y34B4A.7	3197	Pv07	35494674	35497870
Edibility7.5SDP	Phvul.007G231600	(1 of 23) KOG0131 - Splicing factor 3b, subunit 4	2744	Pv07	35501065	35503808
Edibility7.5SDP	Phvul.007G231700	(1 of 2) PTHR11730:SF39 - AMMONIUM TRANSPORTER 1 MEMBER 2	2127	Pv07	35511199	35513325
Edibility7.5SDP	Phvul.007G231800	(1 of 1) PTHR10641:SF456 - MYB DOMAIN PROTEIN 79	1407	Pv07	35524194	35525600
Edibility7.5SDP	Phvul.007G231900		8164	Pv07	35536701	35544864
Edibility7.5SDP	Phvul.007G232000	(1 of 1) K01703 - 3-isopropylmalate/(R)-2-methylmalate dehydratase large subunit (leuC)	9532	Pv07	35562333	35571864
Edibility7.5SDP	Phvul.007G232100	(1 of 2) PTHR32246:SF16 - CALCIUM-DEPENDENT LIPID-BINDING DOMAIN-CONTAINING PROTEIN-RELATED	1317	Pv07	35572422	35573738
Edibility7.5SDP	Phvul.007G232200	(1 of 3) PTHR10693:SF29 - GB	6902	Pv07	35575250	35582151
Edibility7.5SDP	Phvul.007G232300	(1 of 6) PTHR32468:SF26 - CATION/H(+) ANTIPORTER 15	3112	Pv07	35585548	35588659
Edibility7.5SDP	Phvul.007G232400	(1 of 6) PTHR32468:SF26 - CATION/H(+) ANTIPORTER 15	3515	Pv07	35596758	35600272
Edibility7.5SDP	Phvul.007G232500	(1 of 466) PF13041 - PPR repeat family (PPR_2)	1941	Pv07	35603302	35605242
Edibility7.5SDP	Phvul.007G232600		996	Pv07	35620062	35621057
Edibility7.5SDP	Phvul.007G232800	(1 of 1) PTHR21493:SF119 - TRIGLYCERIDE LIPASE-RELATED	31581	Pv07	35623873	35655453
Edibility7.5SDP	Phvul.007G232900	(1 of 1) PTHR11361:SF82 - DNA MISMATCH REPAIR PROTEIN MSH1, MITOCHONDRIAL	27010	Pv07	35659460	35686469
Edibility7.5SDP	Phvul.007G233000	(1 of 6) 1.1.1.39 - Malate dehydrogenase (decarboxylating) / Pyruvic-malic carboxylase	916	Pv07	35687396	35688311
Edibility7.5SDP	Phvul.007G233100	(1 of 1) PTHR37226:SF1 - GENOMIC DNA, CHROMOSOME 3, BAC CLONE:F14O13	1589	Pv07	35695329	35696917
Edibility7.5SDP	Phvul.007G233200	(1 of 1) PTHR10584:SF188 - ADY43A	5299	Pv07	35700267	35705565
Edibility7.5SDP	Phvul.007G233300	(1 of 3) K02437 - glycine cleavage system H protein (gcvH, GCSH)	2288	Pv07	35707798	35710085
Edibility7.5SDP	Phvul.007G233400	(1 of 1) PF15477 - Small acidic protein family (SMAP)	7974	Pv07	35711875	35719848
Edibility7.5SDP	Phvul.007G233500	(1 of 2) PTHR23086:SF37 - PHOSPHATIDYLINOSITOL 4-PHOSPHATE 5-KINASE 4-RELATED	4580	Pv07	35723029	35727608
Edibility7.5SDP	Phvul.007G233600	(1 of 1) PTHR15486//PTHR15486:SF7 - ANCIENT UBIQUITOUS PROTEIN // SUBFAMILY NOT NAMED	2578	Pv07	35729556	35732133
Edibility7.5SDP	Phvul.007G233700	(1 of 2) 3.1.3.24 - Sucrose-phosphate phosphatase / Sucrose-6-phosphate phosphatase	5093	Pv07	35744970	35750062
Edibility7.5SDP	Phvul.007G233800		7991	Pv07	35751305	35759295
Edibility7.6SDP	Phvul.007G233900	(1 of 2) PTHR24349:SF161 - CALCIUM-DEPENDENT PROTEIN KINASE 1-RELATED	7409	Pv07	35767289	35774697
Edibility7.6SDP	Phvul.007G234000	(1 of 4) K11838 - ubiquitin carboxyl-terminal hydrolase 7 (USP7, UBP15)	30156	Pv07	35777130	35807285
Edibility7.6SDP	Phvul.007G234100	(1 of 2) PTHR12411:SF344 - CYSTEINE PROTEASE COMPONENT OF PROTEASE-INHIBITOR COMPLEX-RELATED	2410	Pv07	35813432	35815841
Edibility7.6SDP	Phvul.007G234200	(1 of 2) PTHR31042:SF4 - CORE-2/I-BRANCHING BETA-1,6-N-ACETYLGLUCOSAMINYLTRANSFERASE FAMILY PROTEIN	3124	Pv07	35823776	35826899
Edibility7.6SDP	Phvul.007G234300	(1 of 1) 1.7.3.3 - Factor independent urate hydroxylase / Uricase II	5687	Pv07	35833071	35838757
Edibility7.6SDP	Phvul.007G234400	(1 of 32) PF00069//PF00139 - Protein kinase domain (Pkinase) // Legume lectin domain (Lectin_legB)	2838	Pv07	35840909	35843746
Edibility7.6SDP	Phvul.007G234500	(1 of 3) PTHR12542:SF41 - EXOCYST SUBUNIT EXO70 FAMILY PROTEIN A3-RELATED	10457	Pv07	35847320	35857776
Edibility7.6SDP	Phvul.007G234600	(1 of 1) K15199 - general transcription factor 3C polypeptide 1 (GTF3C1)	23661	Pv07	35859609	35883269
Edibility7.6SDP	Phvul.007G234700	(1 of 2) PTHR11638//PTHR11638:SF106 - ATP-DEPENDENT CLP PROTEASE // SUBFAMILY NOT NAMED	3176	Pv07	35899445	35902620
Edibility7.6SDP	Phvul.007G234800	(1 of 3) PTHR11064:SF20 - NUCLEAR TRANSCRIPTION FACTOR Y SUBUNIT B-6-RELATED	724	Pv07	35914425	35915148
Edibility7.6SDP	Phvul.007G234900	(1 of 1) PF00076//PF01535//PF12854//PF13041//PF13812 - RNA recognition motif. (a.k.a. RRM, RBD, or RNP domain) (RRM_1) // PPR repeat (PPR) // PPR repeat (PPR_1) // PPR repeat family (PPR_2) // Pentatricopeptide repeat domain (PPR_3)	14333	Pv07	35924881	35939213
Edibility7.6SDP	Phvul.007G235000	(1 of 1) K14538 - nuclear GTP-binding protein (NUG1, GNL3)	4811	Pv07	35941140	35945950
Edibility7.6SDP	Phvul.007G235100	(1 of 135) PF00646 - F-box domain (F-box)	1110	Pv07	35946763	35947872
Edibility7.6SDP	Phvul.007G235200	(1 of 135) PF00646 - F-box domain (F-box)	1005	Pv07	35956958	35957962
Edibility7.6SDP	Phvul.007G235300	(1 of 4) PTHR31692:SF3 - BETA EXPANSIN 6-RELATED	1592	Pv07	35959999	35961590
Edibility7.6SDP	Phvul.007G235400	(1 of 135) PF00646 - F-box domain (F-box)	1155	Pv07	35963886	35965040
Edibility7.6SDP	Phvul.007G235500		1057	Pv07	35969320	35970376
Edibility7.6SDP	Phvul.007G235600	(1 of 1) PTHR13016 - AMMECR1 HOMOLOG	5586	Pv07	35972945	35978530
Edibility7.6SDP	Phvul.007G235700	(1 of 3) PTHR33102:SF9 - DVL11-RELATED	171	Pv07	35982004	35982174
Edibility7.6SDP	Phvul.007G235800	(1 of 1) K11269 - chromosome transmission fidelity protein 18 (CTF18, CHL12)	21878	Pv07	35989226	36011103
Edibility7.6SDP	Phvul.007G235900	(1 of 2) PTHR21136//PTHR21136:SF73 - SNARE PROTEINS // SUBFAMILY NOT NAMED	3096	Pv07	36014041	36017136
Edibility7.6SDP	Phvul.007G236000		913	Pv07	36026077	36026989
Edibility7.6SDP	Phvul.007G236100	(1 of 135) PF00646 - F-box domain (F-box)	1527	Pv07	36033863	36035389
Edibility7.6SDP	Phvul.007G236200	(1 of 1) PTHR10566:SF86 - ABC1 PROTEIN KINASE 6	10159	Pv07	36037222	36047380
Edibility7.6SDP	Phvul.007G236300	(1 of 4) KOG0522 - Ankyrin repeat protein	5342	Pv07	36058441	36063782
Edibility7.6SDP	Phvul.007G236400	(1 of 2) PF11904//PF13857 - GPCR-chaperone (GPCR_chapero_1) // Ankyrin repeats (many copies) (Ank_5)	3429	Pv07	36065164	36068592
Edibility7.6SDP	Phvul.007G236500	(1 of 1) PTHR14155//PTHR14155:SF115 - RING FINGER DOMAIN-CONTAINING // SUBFAMILY NOT NAMED	8251	Pv07	36071616	36079866
Edibility7.6SDP	Phvul.007G236600	(1 of 2) 2.3.1.16 - Acetyl-CoA C-acyltransferase / Beta-ketothiolase	5322	Pv07	36081205	36086526
Edibility7.6SDP	Phvul.007G236700	(1 of 2) PTHR11732:SF14 - HYPERKINETIC, ISOFORM M	4264	Pv07	36091213	36095476
Edibility7.6SDP	Phvul.007G236800	(1 of 2) PTHR31683:SF20 - PECTATE LYASE 1-RELATED	5312	Pv07	36129438	36134749
Edibility7.6SDP	Phvul.007G236950	(1 of 1) 3.6.1.19 - Nucleoside-triphosphate diphosphatase / Nucleoside-triphosphate pyrophosphatase	6819	Pv07	36139077	36145895
Edibility7.6SDP	Phvul.007G237100		407	Pv07	36147956	36148362
Edibility7.6SDP	Phvul.007G237200		450	Pv07	36152227	36152676
Edibility7.6SDP	Phvul.007G237300		471	Pv07	36156844	36157314
Edibility7.6SDP	Phvul.007G237400		302	Pv07	36168009	36168310
Edibility7.6SDP	Phvul.007G237500		339	Pv07	36171268	36171606
Edibility7.6SDP	Phvul.007G237600	(1 of 1) PF01097 - Arthropod defensin (Defensin_2)	326	Pv07	36174865	36175190
Edibility7.6SDP	Phvul.007G237700	(1 of 1) PTHR12608:SF7 - GDT1-LIKE PROTEIN 2, CHLOROPLASTIC	6307	Pv07	36179388	36185694
Edibility7.6SDP	Phvul.007G237800	(1 of 2) PTHR19297//PTHR19297:SF110 - GLYCOSYLTRANSFERASE 14 FAMILY MEMBER // SUBFAMILY NOT NAMED	4055	Pv07	36187141	36191195
Edibility7.6SDP	Phvul.007G237900	(1 of 2) PTHR33345:SF3 - GENOMIC DNA, CHROMOSOME 3, BAC CLONE:F16J14	4414	Pv07	36193521	36197934
Edibility7.6SDP	Phvul.007G238000	(1 of 1) K00878 - hydroxyethylthiazole kinase (thiM)	3166	Pv07	36199004	36202169
Edibility7.6SDP	Phvul.007G238100	(1 of 2) PTHR21495:SF39 - DIRIGENT PROTEIN 16-RELATED	744	Pv07	36202757	36203500
Edibility7.6SDP	Phvul.007G238200	(1 of 2) PTHR21495:SF39 - DIRIGENT PROTEIN 16-RELATED	903	Pv07	36204941	36205843
Edibility7.6SDP	Phvul.007G238300	(1 of 1) PTHR10383:SF23 - SERINC-DOMAIN CONTAINING SERINE AND SPHINGOLIPID BIOSYNTHESIS PROTEIN	5444	Pv07	36207177	36212620
Edibility7.6SDP	Phvul.007G238400	(1 of 2) K11346 - inhibitor of growth protein 4 (ING4)	5555	Pv07	36216844	36222398
Edibility7.6SDP	Phvul.007G238500	(1 of 2) PTHR11353//PTHR11353:SF80 - CHAPERONIN // SUBFAMILY NOT NAMED	4623	Pv07	36222654	36227276
Edibility7.6SDP	Phvul.007G238600	(1 of 1) K11353 - NADH dehydrogenase (ubiquinone) 1 alpha subcomplex subunit 13 (NDUFA13)	3504	Pv07	36228863	36232366
Edibility7.6SDP	Phvul.007G238700	(1 of 1) PTHR18937//PTHR18937:SF220 - STRUCTURAL MAINTENANCE OF CHROMOSOMES SMC FAMILY MEMBER // SUBFAMILY NOT NAMED	14264	Pv07	36236652	36250915
Edibility7.6SDP	Phvul.007G238800	(1 of 1) K18010 - 7-hydroxymethyl chlorophyll a reductase (HCAR)	7805	Pv07	36252664	36260468
Edibility7.6SDP	Phvul.007G238900	(1 of 1) PTHR23023:SF141 - INDOLE-3-PYRUVATE MONOOXYGENASE YUCCA3-RELATED	2405	Pv07	36272736	36275140
Edibility7.6SDP	Phvul.007G239000	(1 of 1) 2.4.1.143 - Alpha-1,6-mannosyl-glycoprotein 2-beta-N-acetylglucosaminyltransferase / 1->6-acetylglucosaminyltransferase	1988	Pv07	36293749	36295736
Edibility7.6SDP	Phvul.007G239100	(1 of 2) PTHR15141:SF40 - MEDIATOR OF RNA POLYMERASE II TRANSCRIPTION SUBUNIT 26A-RELATED	7151	Pv07	36299637	36306787
Edibility7.6SDP	Phvul.007G239200	(1 of 1) PTHR10438:SF297 - THIOREDOXIN-LIKE 3-2, CHLOROPLASTIC	4440	Pv07	36312260	36316699
Edibility7.6SDP	Phvul.007G239300		5037	Pv07	36319784	36324820
Edibility7.6SDP	Phvul.007G239400	(1 of 3) PTHR10545 - DIAMINE N-ACETYLTRANSFERASE	1001	Pv07	36328129	36329129
Edibility8.1SDP	Phvul.008G192800	(1 of 1) PTHR31221:SF37 - WRKY TRANSCRIPTION FACTOR 71-RELATED	2111	Pv08	53567581	53569691
Edibility8.1SDP	Phvul.008G192900	(1 of 2) PTHR27001:SF221 - PROTEIN KINASE FAMILY PROTEIN	4450	Pv08	53579750	53584199
Edibility8.1SDP	Phvul.008G193000	(1 of 1) PTHR13301:SF40 - CELLULOSE SYNTHASE-LIKE PROTEIN D4	3916	Pv08	53590461	53594376
Edibility8.1SDP	Phvul.008G193100		437	Pv08	53610282	53610718
Edibility8.1SDP	Phvul.008G193200		497	Pv08	53628796	53629292
Edibility8.1SDP	Phvul.008G193314	(1 of 1) PTHR13228 - CONSERVED OLIGOMERIC GOLGI COMPLEX COMPONENT 5	6262	Pv08	53629115	53635376
Edibility8.1SDP	Phvul.008G193500	(1 of 3) PTHR31479:SF3 - GB	2697	Pv08	53636302	53638998
Edibility8.1SDP	Phvul.008G193600	(1 of 3) PTHR31479:SF3 - GB	2530	Pv08	53644804	53647333
Edibility8.1SDP	Phvul.008G193700		2230	Pv08	53650005	53652234
Edibility8.1SDP	Phvul.008G193800		2102	Pv08	53652237	53654338
Edibility8.1SDP	Phvul.008G193900	(1 of 3) PTHR13683:SF250 - ASPARTYL PROTEASE-LIKE PROTEIN	1665	Pv08	53664599	53666263
Edibility8.1SDP	Phvul.008G194000	(1 of 6) PF03754 - Domain of unknown function (DUF313) (DUF313)	999	Pv08	53678081	53679079
Edibility8.1SDP	Phvul.008G194100	(1 of 1) PTHR22807:SF34 - METHYLTRANSFERASE NSUN6-RELATED	10012	Pv08	53684895	53694906
Edibility8.1SDP	Phvul.008G194200	(1 of 75) K14488 - SAUR family protein (SAUR)	231	Pv08	53720979	53721209
Edibility8.1SDP	Phvul.008G194300	(1 of 1) 1.13.11.27 - 4-hydroxyphenylpyruvate dioxygenase / p-hydroxyphenylpyruvate oxidase	1760	Pv08	53740451	53742210
Edibility8.1SDP	Phvul.008G194400	(1 of 1) K03352 - anaphase-promoting complex subunit 5 (APC5)	13347	Pv08	53759287	53772633
Edibility8.1SDP	Phvul.008G194500	(1 of 1) PTHR24356//PTHR24356:SF215 - SERINE/THREONINE-PROTEIN KINASE // SUBFAMILY NOT NAMED	4628	Pv08	53780005	53784632
Edibility8.1SDP	Phvul.008G194600	(1 of 2) PTHR31719:SF5 - NAC DOMAIN-CONTAINING PROTEIN 6-RELATED	2847	Pv08	53790815	53793661
Edibility8.1SDP	Phvul.008G194714		3618	Pv08	53804371	53807988
Edibility8.1SDP	Phvul.008G194800		2832	Pv08	53833207	53836038
Edibility8.1SDP	Phvul.008G194828	(1 of 5) PTHR11017//PTHR11017:SF172 - LEUCINE-RICH REPEAT-CONTAINING PROTEIN // SUBFAMILY NOT NAMED	9408	Pv08	53808150	53817557
Edibility8.1SDP	Phvul.008G194900	(1 of 5) PTHR11017//PTHR11017:SF172 - LEUCINE-RICH REPEAT-CONTAINING PROTEIN // SUBFAMILY NOT NAMED	3927	Pv08	53834145	53838071
Edibility8.1SDP	Phvul.008G195000	(1 of 5) PTHR11017//PTHR11017:SF172 - LEUCINE-RICH REPEAT-CONTAINING PROTEIN // SUBFAMILY NOT NAMED	498	Pv08	53846593	53847090
Edibility8.1SDP	Phvul.008G195100	(1 of 5) PTHR11017//PTHR11017:SF172 - LEUCINE-RICH REPEAT-CONTAINING PROTEIN // SUBFAMILY NOT NAMED	8692	Pv08	53872671	53881362
Edibility8.1SDP	Phvul.008G195214	(1 of 5) PTHR11017//PTHR11017:SF172 - LEUCINE-RICH REPEAT-CONTAINING PROTEIN // SUBFAMILY NOT NAMED	16994	Pv08	53901589	53918582
Edibility8.1SDP	Phvul.008G195328	(1 of 81) PF14111 - Domain of unknown function (DUF4283) (DUF4283)	1806	Pv08	53907091	53908896
Edibility8.1SDP	Phvul.008G195400	(1 of 8) PTHR11260//PTHR11260:SF287 - GLUTATHIONE S-TRANSFERASE, GST, SUPERFAMILY, GST DOMAIN CONTAINING // SUBFAMILY NOT NAMED	1396	Pv08	53942173	53943568
Edibility8.1SDP	Phvul.008G195442	(1 of 252) PF00076 - RNA recognition motif. (a.k.a. RRM, RBD, or RNP domain) (RRM_1)	462	Pv08	53908952	53909413
Edibility8.1SDP	Phvul.008G195500	(1 of 8) PTHR11260//PTHR11260:SF287 - GLUTATHIONE S-TRANSFERASE, GST, SUPERFAMILY, GST DOMAIN CONTAINING // SUBFAMILY NOT NAMED	1353	Pv08	53966666	53968018
Edibility8.1SDP	Phvul.008G195600	(1 of 8) PTHR11260//PTHR11260:SF287 - GLUTATHIONE S-TRANSFERASE, GST, SUPERFAMILY, GST DOMAIN CONTAINING // SUBFAMILY NOT NAMED	1198	Pv08	53977691	53978888
Edibility8.1SDP	Phvul.008G195700		3358	Pv08	53981423	53984780
Edibility8.1SDP	Phvul.008G195800	(1 of 2) 2.5.1.18//2.5.1.32 - Glutathione transferase / S-(hydroxyalkyl)glutathione lyase // 15-cis-phytoene synthase / PSase	2458	Pv08	54004623	54007080
Edibility8.1SDP	Phvul.008G195900	(1 of 4) K14508 - regulatory protein NPR1 (NPR1)	4533	Pv08	54009084	54013616
Edibility8.1SDP	Phvul.008G196000	(1 of 6) PF13671 - AAA domain (AAA_33)	579	Pv08	54033307	54033885
Edibility8.1SDP	Phvul.008G196100	(1 of 2) PTHR13439//PTHR13439:SF17 - CT120 PROTEIN // SUBFAMILY NOT NAMED	5419	Pv08	54035478	54040896
Edibility8.1SDP	Phvul.008G196200	(1 of 287) PF00249 - Myb-like DNA-binding domain (Myb_DNA-binding)	3518	Pv08	54041894	54045411
Edibility8.1SDP	Phvul.008G196300	(1 of 2) PTHR18934:SF115 - NUCLEAR DEIH-BOXHELICASE-RELATED	9871	Pv08	54058283	54068153
Edibility8.1SDP	Phvul.008G196400	(1 of 2) PTHR22838:SF3 - WD-REPEAT PROTEIN-LIKE	4438	Pv08	54069385	54073822
Edibility8.1SDP	Phvul.008G196500	(1 of 2) PTHR31407:SF6 - OXYGEN-EVOLVING ENHANCER PROTEIN 2-1, CHLOROPLASTIC-RELATED	2346	Pv08	54075074	54077419
Edibility8.1SDP	Phvul.008G196600	(1 of 2) PTHR10994:SF62 - RETICULON-LIKE PROTEIN B8	4359	Pv08	54082363	54086721
Edibility8.1SDP	Phvul.008G196700		135	Pv08	54094366	54094500
Edibility8.1SDP	Phvul.008G196800	(1 of 2) K16189 - phytochrome-interacting factor 4 (PIF4)	5354	Pv08	54108237	54113590
Edibility8.1SDP	Phvul.008G196900	(1 of 5) K17839 - polyamine oxidase (PAO4, PAO3, PAO2)	4640	Pv08	54128437	54133076
Edibility8.1SDP	Phvul.008G197000	(1 of 3) PTHR11206:SF85 - PROTEIN TRANSPARENT TESTA 12	3150	Pv08	54135480	54138629
Edibility8.1SDP	Phvul.008G197100	(1 of 1) PTHR35480:SF1 - MATERNAL EFFECT EMBRYO ARREST PROTEIN	7061	Pv08	54142866	54149926
Edibility8.1SDP	Phvul.008G197200	(1 of 79) PF01535//PF13041//PF14432 - PPR repeat (PPR) // PPR repeat family (PPR_2) // DYW family of nucleic acid deaminases (DYW_deaminase)	2592	Pv08	54150802	54153393
Edibility8.1SDP	Phvul.008G197300		1370	Pv08	54156507	54157876
Edibility8.1SDP	Phvul.008G197400	(1 of 197) PF01535//PF13041 - PPR repeat (PPR) // PPR repeat family (PPR_2)	2322	Pv08	54160039	54162360
Edibility8.1SDP	Phvul.008G197500	(1 of 9) PF13041//PF13812 - PPR repeat family (PPR_2) // Pentatricopeptide repeat domain (PPR_3)	5318	Pv08	54164504	54169821
Edibility8.1SDP	Phvul.008G197600	(1 of 17) PF02309//PF02362//PF06507 - AUX/IAA family (AUX_IAA) // B3 DNA binding domain (B3) // Auxin response factor (Auxin_resp)	8157	Pv08	54171451	54179607
Edibility8.1SDP	Phvul.008G197700	(1 of 66) PF14368 - Probable lipid transfer (LTP_2)	484	Pv08	54196013	54196496
Edibility8.1SDP	Phvul.008G197800	(1 of 66) PF14368 - Probable lipid transfer (LTP_2)	354	Pv08	54201804	54202157
Edibility8.1SDP	Phvul.008G197914	(1 of 66) PF14368 - Probable lipid transfer (LTP_2)	336	Pv08	54214451	54214786
Edibility8.1SDP	Phvul.008G198000	(1 of 66) PF14368 - Probable lipid transfer (LTP_2)	336	Pv08	54231141	54231476
Edibility8.1SDP	Phvul.008G198100		329	Pv08	54236470	54236798
Edibility8.1SDP	Phvul.008G198200	(1 of 66) PF14368 - Probable lipid transfer (LTP_2)	968	Pv08	54263601	54264568
Edibility8.1SDP	Phvul.008G198300	(1 of 24) PF00234 - Protease inhibitor/seed storage/LTP family (Tryp_alpha_amyl)	615	Pv08	54270808	54271422
Edibility8.1SDP	Phvul.008G198400	(1 of 66) PF14368 - Probable lipid transfer (LTP_2)	354	Pv08	54291418	54291771
Edibility8.1SDP	Phvul.008G198414	(1 of 24) PF00234 - Protease inhibitor/seed storage/LTP family (Tryp_alpha_amyl)	561	Pv08	54281566	54282126
Edibility8.1SDP	Phvul.008G198500	(1 of 24) PF00234 - Protease inhibitor/seed storage/LTP family (Tryp_alpha_amyl)	631	Pv08	54317230	54317860
Edibility8.1SDP	Phvul.008G198600	(1 of 24) PF00234 - Protease inhibitor/seed storage/LTP family (Tryp_alpha_amyl)	291	Pv08	54326734	54327024
Edibility8.1SDP	Phvul.008G198700	(1 of 24) PF00234 - Protease inhibitor/seed storage/LTP family (Tryp_alpha_amyl)	571	Pv08	54336612	54337182
Edibility8.1SDP	Phvul.008G198800	(1 of 1) PTHR33076:SF12 - NON-SPECIFIC LIPID-TRANSFER PROTEIN 9	601	Pv08	54340334	54340934
Edibility8.1SDP	Phvul.008G198900	(1 of 24) PF00234 - Protease inhibitor/seed storage/LTP family (Tryp_alpha_amyl)	471	Pv08	54353165	54353635
Edibility8.1SDP	Phvul.008G199000		602	Pv08	54383782	54384383
Edibility8.1SDP	Phvul.008G199100	(1 of 66) PF14368 - Probable lipid transfer (LTP_2)	582	Pv08	54393051	54393632
Edibility8.1SDP	Phvul.008G199200		715	Pv08	54415360	54416074
Edibility8.1SDP	Phvul.008G199300		738	Pv08	54462204	54462941
Edibility8.1SDP	Phvul.008G199400	(1 of 2) PTHR31339:SF3 - GLYCOSIDE HYDROLASE FAMILY 28 PROTEIN / POLYGALACTURONASE (PECTINASE) FAMILY PROTEIN	4719	Pv08	54506746	54511464
Edibility8.1SDP	Phvul.008G199500	(1 of 1) PTHR13343:SF18 - PENTATRICOPEPTIDE REPEAT-CONTAINING PROTEIN-LIKE PROTEIN	6591	Pv08	54512494	54519084
Edibility8.1SDP	Phvul.008G199600	(1 of 1) 2.7.1.59 - N-acetylglucosamine kinase / GlcNAc kinase	5362	Pv08	54523997	54529358
Edibility8.1SDP	Phvul.008G199700	(1 of 1) PTHR24031:SF326 - DEAD-BOX ATP-DEPENDENT RNA HELICASE 53-RELATED	4608	Pv08	54530222	54534829
Edibility8.1SDP	Phvul.008G199800	(1 of 1) K11367 - chromodomain-helicase-DNA-binding protein 1 [EC:3.6.4.12] (CHD1)	17788	Pv08	54550472	54568259
Edibility8.1SDP	Phvul.008G199900	(1 of 11) KOG2922 - Uncharacterized conserved protein	6544	Pv08	54569848	54576391
Edibility8.1SDP	Phvul.008G200000	(1 of 2) K17969 - mitochondrial fission 1 protein (FIS1, TTC11, MDV2)	2518	Pv08	54576912	54579429
Edibility8.1SDP	Phvul.008G200100	(1 of 1) PTHR35125:SF1 - GENOMIC DNA, CHROMOSOME 3, P1 CLONE: MAG2	3237	Pv08	54581156	54584392
Edibility8.1SDP	Phvul.008G200200	(1 of 1) PTHR10229:SF0 - GTP-BINDING PROTEIN 6-RELATED	4514	Pv08	54590671	54595184
Edibility8.1SDP	Phvul.008G200300	(1 of 3) PTHR22870:SF219 - REGULATOR OF CHROMOSOME CONDENSATION (RCC1) FAMILY PROTEIN-RELATED	8234	Pv08	54598011	54606244
Edibility8.1SDP	Phvul.008G200400	(1 of 14) KOG0484 - Transcription factor PHOX2/ARIX, contains HOX domain	5175	Pv08	54624174	54629348
Edibility8.1SDP	Phvul.008G200500	(1 of 466) PF13041 - PPR repeat family (PPR_2)	4596	Pv08	54631264	54635859
Edibility8.1SDP	Phvul.008G200600	(1 of 38) PF14009 - Domain of unknown function (DUF4228) (DUF4228)	1024	Pv08	54651603	54652626
Edibility8.1SDP	Phvul.008G200700	(1 of 4) PTHR31604:SF2 - PROTEIN SHI RELATED SEQUENCE 6	2649	Pv08	54692797	54695445
Edibility8.1SDP	Phvul.008G200800	(1 of 105) PF00168 - C2 domain (C2)	2590	Pv08	54721750	54724339
Edibility8.1SDP	Phvul.008G200900	(1 of 41) PF03479 - Domain of unknown function (DUF296) (DUF296)	915	Pv08	54741079	54741993
Edibility8.1SDP	Phvul.008G201000		470	Pv08	54752053	54752522
Edibility8.1SDP	Phvul.008G201100		5333	Pv08	54774701	54780033
Edibility8.1SDP	Phvul.008G201200	(1 of 3) K14409 - protein SMG7 (SMG7, EST1C)	6860	Pv08	54781447	54788306
Edibility8.1SDP	Phvul.008G201300	(1 of 2) PTHR21493:SF9 - GOLGI TRANSPORT PROTEIN 1-RELATED	4397	Pv08	54796068	54800464
Edibility8.1SDP	Phvul.008G201400	(1 of 1) PTHR23176//PTHR23176:SF44 - RHO/RAC/CDC GTPASE-ACTIVATING PROTEIN // SUBFAMILY NOT NAMED	15077	Pv08	54801691	54816767
Edibility8.1SDP	Phvul.008G201500		1839	Pv08	54820679	54822517
Edibility8.1SDP	Phvul.008G201600	(1 of 3) K08515 - vesicle-associated membrane protein 7 (VAMP7)	3587	Pv08	54828190	54831776
Edibility8.1SDP	Phvul.008G201700	(1 of 2) PTHR31326:SF3 - CRT (CHLOROQUINE-RESISTANCE TRANSPORTER)-LIKE TRANSPORTER 1-RELATED	3995	Pv08	54846341	54850335
Edibility8.1SDP	Phvul.008G201800	(1 of 1) PF00581//PF13616 - Rhodanese-like domain (Rhodanese) // PPIC-type PPIASE domain (Rotamase_3)	3251	Pv08	54860798	54864048
Edibility8.1SDP	Phvul.008G201900	(1 of 2) PTHR24349:SF131 - CALCIUM-DEPENDENT PROTEIN KINASE 17-RELATED	3264	Pv08	54865628	54868891
Edibility8.1SDP	Phvul.008G202000	(1 of 1) K12833 - pre-mRNA branch site protein p14 (SF3B14)	803	Pv08	54870108	54870910
Edibility8.1SDP	Phvul.008G202100	(1 of 3) PTHR33882:SF3 - RPM1-INTERACTING PROTEIN 4 (RIN4) FAMILY PROTEIN	1087	Pv08	54872288	54873374
Edibility8.1SDP	Phvul.008G202200	(1 of 2) K01464 - dihydropyrimidinase (DPYS, dht, hydA)	3825	Pv08	54879059	54882883
Edibility8.1SDP	Phvul.008G202300	(1 of 1) K16912 - ribosomal biogenesis protein LAS1 (LAS1)	5313	Pv08	54884409	54889721
Edibility8.1SDP	Phvul.008G202400		1333	Pv08	54888865	54890197
Edibility8.1SDP	Phvul.008G202500	(1 of 2) PTHR10015//PTHR10015:SF177 - HEAT SHOCK TRANSCRIPTION FACTOR // SUBFAMILY NOT NAMED	1424	Pv08	54897120	54898543
Edibility8.1SDP	Phvul.008G202600	(1 of 135) PF00646 - F-box domain (F-box)	3821	Pv08	54906455	54910275
Edibility8.1SDP	Phvul.008G202700	(1 of 14) PF07816 - Protein of unknown function (DUF1645) (DUF1645)	1008	Pv08	54910799	54911806
Edibility8.1SDP	Phvul.008G202800	(1 of 10) 3.4.16.2 - Lysosomal Pro-Xaa carboxypeptidase / Prolyl carboxypeptidase	3888	Pv08	54960971	54964858
Edibility8.1SDP	Phvul.008G202900	(1 of 3) 4.1.3.4 - Hydroxymethylglutaryl-CoA lyase / HMG-CoA lyase	4663	Pv08	54966517	54971179
Edibility8.1SDP	Phvul.008G203000	(1 of 2) PTHR34545:SF1 - CLAVATA3/ESR (CLE)-RELATED PROTEIN 21-RELATED	267	Pv08	54976598	54976864
Edibility8.1SDP	Phvul.008G203100		3272	Pv08	54990887	54994158
Edibility8.1SDP	Phvul.008G203200	(1 of 1) K11886 - proteasome component ECM29 (ECM29)	31481	Pv08	54998055	55029535
Edibility8.1SDP	Phvul.008G203300	(1 of 1) PTHR10177:SF253 - CYCLIN-B1-4	2667	Pv08	55056792	55059458
Edibility8.1SDP	Phvul.008G203314	(1 of 1) PTHR33021:SF41 - EARLY NODULIN-LIKE PROTEIN 18	2287	Pv08	55036907	55039193
Edibility8.1SDP	Phvul.008G203400	(1 of 2) K03133 - transcription initiation factor TFIID subunit 9B (TAF9B, TAF9)	3331	Pv08	55060487	55063817
Edibility8.1SDP	Phvul.008G203500	(1 of 3) PF16709 - Fused Ig-PH domain of plant-specific actin-binding protein (SCAB-IgPH)	7166	Pv08	55066759	55073924
Edibility8.1SDP	Phvul.008G203600	(1 of 55) PF03168 - Late embryogenesis abundant protein (LEA_2)	2344	Pv08	55075571	55077914
Edibility8.1SDP	Phvul.008G203700	(1 of 1) K18158 - nuclear control of ATPase protein 2 (NCA2)	9336	Pv08	55079443	55088778
Edibility8.1SDP	Phvul.008G203800	(1 of 1) PF01529//PF13962 - DHHC palmitoyltransferase (zf-DHHC) // Domain of unknown function (PGG)	3544	Pv08	55092471	55096014
Edibility8.1SDP	Phvul.008G203900	(1 of 43) KOG4412 - 26S proteasome regulatory complex, subunit PSMD10	3534	Pv08	55104899	55108432
Edibility8.1SDP	Phvul.008G204000		787	Pv08	55128495	55129281
Edibility8.1SDP	Phvul.008G204100	(1 of 69) PF13962 - Domain of unknown function (PGG)	3125	Pv08	55164289	55167413
Edibility8.1SDP	Phvul.008G204200	(1 of 69) PF13962 - Domain of unknown function (PGG)	2891	Pv08	55175406	55178296
Edibility8.1SDP	Phvul.008G204300	(1 of 69) PF13962 - Domain of unknown function (PGG)	2289	Pv08	55201896	55204184
Edibility8.1SDP	Phvul.008G204400	(1 of 4) PTHR24177:SF42 - ANKYRIN REPEAT FAMILY PROTEIN	8188	Pv08	55212460	55220647
Edibility8.1SDP	Phvul.008G204500	(1 of 1) PTHR10252:SF36 - HISTONE SUPERFAMILY PROTEIN	3631	Pv08	55219751	55223381
Edibility8.1SDP	Phvul.008G204600		3556	Pv08	55226702	55230257
Edibility8.1SDP	Phvul.008G204700	(1 of 3) PTHR22763//PTHR22763:SF24 - RING ZINC FINGER PROTEIN // SUBFAMILY NOT NAMED	2685	Pv08	55235011	55237695
Edibility8.1SDP	Phvul.008G204800	(1 of 2) PTHR11595:SF24 - ELONGATION FACTOR 1-BETA 1-RELATED	3124	Pv08	55240405	55243528
Edibility8.1SDP	Phvul.008G204900		2004	Pv08	55246610	55248613
Edibility8.1SDP	Phvul.008G205000	(1 of 3) PTHR10641:SF475 - MYB TRANSCRIPTION FACTOR-RELATED	1443	Pv08	55255486	55256928
Edibility8.1SDP	Phvul.008G205100	(1 of 1) K03188 - urease accessory protein (ureF)	2990	Pv08	55265114	55268103
Edibility8.1SDP	Phvul.008G205200		540	Pv08	55266872	55267411
Edibility8.1SDP	Phvul.008G205300	(1 of 46) PF01535//PF13041//PF13812 - PPR repeat (PPR) // PPR repeat family (PPR_2) // Pentatricopeptide repeat domain (PPR_3)	4533	Pv08	55268696	55273228
Edibility8.1SDP	Phvul.008G205400		309	Pv08	55279534	55279842
Edibility8.1SDP	Phvul.008G205500	(1 of 2) PTHR24056:SF227 - CYCLIN-DEPENDENT KINASE C-2	5098	Pv08	55294998	55300095
Edibility8.1SDP	Phvul.008G205600	(1 of 48) K04733 - interleukin-1 receptor-associated kinase 4 (IRAK4)	3482	Pv08	55302318	55305799
Edibility8.1SDP	Phvul.008G205700	(1 of 2) PTHR24343:SF189 - CBL-INTERACTING SERINE/THREONINE-PROTEIN KINASE 3	7189	Pv08	55329933	55337121
Edibility8.1SDP	Phvul.008G205800	(1 of 2) PTHR34675:SF1 - PROTEIN TRIGALACTOSYLDIACYLGLYCEROL 2, CHLOROPLASTIC	2918	Pv08	55347630	55350547
Edibility8.1SDP	Phvul.008G205900	(1 of 1) K13288 - oligoribonuclease (orn, REX2, REXO2)	7183	Pv08	55350806	55357988
Edibility8.1SDP	Phvul.008G206000	(1 of 3) PTHR23050:SF153 - CALMODULIN-1-RELATED	2103	Pv08	55373942	55376044
Edibility8.1SDP	Phvul.008G206100	(1 of 4) K07199 - 5'-AMP-activated protein kinase, regulatory beta subunit (PRKAB)	5177	Pv08	55381672	55386848
Edibility8.1SDP	Phvul.008G206200	(1 of 5) PTHR24012:SF490 - UBP1-ASSOCIATED PROTEIN 2C	2630	Pv08	55407463	55410092
Edibility8.1SDP	Phvul.008G206300	(1 of 1) PTHR22792:SF68 - LA-RELATED PROTEIN 1A	8961	Pv08	55413647	55422607
Edibility8.1SDP	Phvul.008G206400	(1 of 5) 4.2.1.119 - Enoyl-CoA hydratase 2 / ECH2	1999	Pv08	55425721	55427719
Edibility8.1SDP	Phvul.008G231728		6106	Pv08	53556672	53562777
Edibility9.1SDP	Phvul.009G224000	(1 of 2) PTHR31374:SF22 - AUXIN-RESPONSIVE PROTEIN-LIKE PROTEIN-RELATED	4355	Pv09	33744641	33748995
Edibility9.1SDP	Phvul.009G224100	(1 of 1) PTHR11972:SF44 - RESPIRATORY BURST OXIDASE HOMOLOG PROTEIN E	8202	Pv09	33766197	33774398
Edibility9.1SDP	Phvul.009G224200	(1 of 92) 3.1.1.11 - Pectinesterase / Pectin methylesterase	3324	Pv09	33775636	33778959
Edibility9.1SDP	Phvul.009G224300		859	Pv09	33798262	33799120
Edibility9.1SDP	Phvul.009G224400	(1 of 2) K02703 - photosystem II P680 reaction center D1 protein (psbA)	1294	Pv09	33803317	33804610
Edibility9.1SDP	Phvul.009G224500	(1 of 1) PF00059 - Lectin C-type domain (Lectin_C)	5172	Pv09	33806599	33811770
Edibility9.1SDP	Phvul.009G224600		2778	Pv09	33818792	33821569
Edibility9.1SDP	Phvul.009G224700	(1 of 1) K14806 - ATP-dependent RNA helicase DDX31/DBP7 [EC:3.6.4.13] (DDX31, DBP7)	6767	Pv09	33822627	33829393
Edibility9.1SDP	Phvul.009G224800	(1 of 2) PTHR31384:SF21 - AUXIN RESPONSE FACTOR 19-RELATED	8235	Pv09	33870810	33879044
Edibility9.1SDP	Phvul.009G224900	(1 of 2) PTHR10772:SF0 - 20 KDA CHAPERONIN, CHLOROPLASTIC	2985	Pv09	33880674	33883658
Edibility9.1SDP	Phvul.009G225000	(1 of 3) PTHR31985:SF34 - ETHYLENE-RESPONSIVE TRANSCRIPTION FACTOR ERF018	1070	Pv09	33916774	33917843
Edibility9.1SDP	Phvul.009G225100	(1 of 1) PTHR23421:SF49 - BETA-GALACTOSIDASE 15-RELATED	5314	Pv09	33929463	33934776
Edibility9.1SDP	Phvul.009G225200	(1 of 19) PF04570 - zinc-finger of the FCS-type, C2-C2 (zf-FLZ)	1402	Pv09	33955983	33957384
Edibility9.1SDP	Phvul.009G225300	(1 of 4) PTHR33077:SF13 - PROTEIN TIFY 10A-RELATED	2417	Pv09	33971336	33973752
Edibility9.1SDP	Phvul.009G225400	(1 of 32) PF12708 - Pectate lyase superfamily protein (Pectate_lyase_3)	4136	Pv09	33996359	34000494
Edibility9.1SDP	Phvul.009G225500	(1 of 1) PTHR21649//PTHR21649:SF5 - CHLOROPHYLL A/B BINDING PROTEIN // SUBFAMILY NOT NAMED	1394	Pv09	34007140	34008533
Edibility9.1SDP	Phvul.009G225700	(1 of 3) PTHR27008:SF16 - LEUCINE-RICH REPEAT PROTEIN KINASE-LIKE PROTEIN-RELATED	2635	Pv09	34015438	34018072
Edibility9.1SDP	Phvul.009G225800		1884	Pv09	34022983	34024866
Edibility9.1SDP	Phvul.009G226000	(1 of 2) PTHR13301//PTHR13301:SF62 - X-BOX TRANSCRIPTION FACTOR-RELATED // SUBFAMILY NOT NAMED	7834	Pv09	34040454	34048287
Edibility9.1SDP	Phvul.009G226100	(1 of 1) PTHR23423:SF10 - TRANSMEMBRANE PROTEIN 184C	6885	Pv09	34053239	34060123
Edibility9.1SDP	Phvul.009G226200	(1 of 3) PTHR10338//PTHR10338:SF114 - VON WILLEBRAND FACTOR, TYPE A DOMAIN CONTAINING // SUBFAMILY NOT NAMED	7327	Pv09	34059667	34066993
Edibility9.1SDP	Phvul.009G226300	(1 of 64) PF14416 - PMR5 N terminal Domain (PMR5N)	3861	Pv09	34070449	34074309
Edibility9.1SDP	Phvul.009G226400	(1 of 1) 5.3.1.23 - S-methyl-5-thioribose-1-phosphate isomerase / S-methyl-5-thio-D-ribose-1-phosphate aldose-ketose-isomerase	3244	Pv09	34077401	34080644
Edibility9.1SDP	Phvul.009G226500	(1 of 1) PTHR13710:SF81 - ATP-DEPENDENT DNA HELICASE Q-LIKE 3	8080	Pv09	34082349	34090428
Edibility9.1SDP	Phvul.009G226600	(1 of 1) PTHR10426//PTHR10426:SF35 - STRICTOSIDINE SYNTHASE-RELATED // SUBFAMILY NOT NAMED	4416	Pv09	34091103	34095518
Edibility9.1SDP	Phvul.009G226700	(1 of 1) K14085 - aldehyde dehydrogenase family 7 member A1 (ALDH7A1)	5417	Pv09	34097637	34103053
Edibility9.1SDP	Phvul.009G226800	(1 of 3) PTHR31087:SF3 - PROTEIN LURP-ONE-RELATED 16-RELATED	1359	Pv09	34118741	34120099
Edibility9.1SDP	Phvul.009G226900	(1 of 2) PTHR10795:SF434 - SUBTILISIN SERINE PROTEASE-RELATED	2781	Pv09	34123937	34126717
Edibility9.1SDP	Phvul.009G227001	(1 of 1) PTHR27001:SF123 - SER/THR PROTEIN KINASE ACIK1B	2825	Pv09	34172347	34175171
Edibility9.1SDP	Phvul.009G227100	(1 of 2) K01366 - cathepsin H (CTSH)	3443	Pv09	34190897	34194339
Edibility9.1SDP	Phvul.009G227200	(1 of 1) PF14802 - TMEM192 family (TMEM192)	6998	Pv09	34196958	34203955
Edibility9.1SDP	Phvul.009G227300	(1 of 1) K16609 - tubulin--tyrosine ligase-like protein 12 (TTLL12)	5817	Pv09	34203546	34209362
Edibility9.1SDP	Phvul.009G227400	(1 of 2) PTHR23091:SF278 - ACYL-COA N-ACYLTRANSFERASES-LIKE PROTEIN	3179	Pv09	34212716	34215894
Edibility9.1SDP	Phvul.009G227500	(1 of 2) K15082 - DNA repair protein RAD7 (RAD7)	5176	Pv09	34216735	34221910
Edibility9.1SDP	Phvul.009G227600	(1 of 39) PF10250 - GDP-fucose protein O-fucosyltransferase (O-FucT)	4396	Pv09	34224322	34228717
Edibility11.1SDP	Phvul.011G035700	(1 of 2) PTHR23334 - CCAAT/ENHANCER BINDING PROTEIN	2819	Pv11	3293008	3295826
Edibility11.1SDP	Phvul.011G035800	(1 of 2) PTHR22850:SF82 - HISTONE-BINDING PROTEIN RBBP7	3096	Pv11	3296253	3299348
Edibility11.1SDP	Phvul.011G035900	(1 of 2) PTHR22814:SF155 - HEAVY METAL-ASSOCIATED ISOPRENYLATED PLANT PROTEIN 26	863	Pv11	3302083	3302945
Edibility11.1SDP	Phvul.011G036000	(1 of 2) PTHR10044//PTHR10044:SF112 - INHIBITOR OF APOPTOSIS // SUBFAMILY NOT NAMED	1416	Pv11	3312533	3313948
Edibility11.1SDP	Phvul.011G036100	(1 of 1) K00999 - CDP-diacylglycerol--inositol 3-phosphatidyltransferase (CDIPT)	4759	Pv11	3331069	3335827
Edibility11.1SDP	Phvul.011G036200	(1 of 2) PTHR33876:SF1 - EXPRESSED PROTEIN-RELATED	2167	Pv11	3336815	3338981
Edibility11.1SDP	Phvul.011G036300	(1 of 1) PTHR24015:SF364 - ATPASE EXPRESSION PROTEIN 3	12810	Pv11	3342284	3355093
Edibility11.1SDP	Phvul.011G036400		494	Pv11	3352975	3353468
Edibility11.1SDP	Phvul.011G036500	(1 of 75) K14488 - SAUR family protein (SAUR)	273	Pv11	3356945	3357217
Edibility11.1SDP	Phvul.011G036600	(1 of 75) K14488 - SAUR family protein (SAUR)	664	Pv11	3370365	3371028
Edibility11.1SDP	Phvul.011G036700	(1 of 75) K14488 - SAUR family protein (SAUR)	860	Pv11	3386844	3387703
Edibility11.1SDP	Phvul.011G036800	(1 of 75) K14488 - SAUR family protein (SAUR)	661	Pv11	3387939	3388599
Edibility11.1SDP	Phvul.011G036900	(1 of 75) K14488 - SAUR family protein (SAUR)	538	Pv11	3392173	3392710
Edibility11.1SDP	Phvul.011G037000	(1 of 75) K14488 - SAUR family protein (SAUR)	470	Pv11	3394995	3395464
Edibility11.1SDP	Phvul.011G037100	(1 of 75) K14488 - SAUR family protein (SAUR)	760	Pv11	3406264	3407023
Edibility11.1SDP	Phvul.011G037200	(1 of 75) K14488 - SAUR family protein (SAUR)	528	Pv11	3419726	3420253
Edibility11.1SDP	Phvul.011G037300	(1 of 75) K14488 - SAUR family protein (SAUR)	568	Pv11	3426139	3426706
Edibility11.1SDP	Phvul.011G037400	(1 of 75) K14488 - SAUR family protein (SAUR)	619	Pv11	3427903	3428521
Edibility11.1SDP	Phvul.011G037500	(1 of 75) K14488 - SAUR family protein (SAUR)	515	Pv11	3435431	3435945
Edibility11.1SDP	Phvul.011G037600	(1 of 75) K14488 - SAUR family protein (SAUR)	521	Pv11	3438300	3438820
Edibility11.1SDP	Phvul.011G037700	(1 of 85) PF02519 - Auxin responsive protein (Auxin_inducible)	577	Pv11	3441053	3441629
Edibility11.1SDP	Phvul.011G037800	(1 of 2) K11341 - YEATS domain-containing protein 4 (YEATS4, GAS41, YAF9)	3468	Pv11	3445670	3449137
Edibility11.1SDP	Phvul.011G037900	(1 of 2) PTHR31374:SF41 - AUXIN-INDUCED PROTEIN-LIKE-RELATED	750	Pv11	3455265	3456014
Edibility11.1SDP	Phvul.011G038000	(1 of 75) K14488 - SAUR family protein (SAUR)	414	Pv11	3471641	3472054
Edibility11.1SDP	Phvul.011G038100	(1 of 1) PF05680 - ATP synthase E chain (ATP-synt_E)	1525	Pv11	3477763	3479287
Edibility11.1SDP	Phvul.011G038200	(1 of 2) PTHR13690:SF76 - BASIC-LEUCINE ZIPPER (BZIP) TRANSCRIPTION FACTOR FAMILY PROTEIN	3951	Pv11	3480932	3484882
Edibility11.1SDP	Phvul.011G038300	(1 of 1) K12345 - 3-oxo-5-alpha-steroid 4-dehydrogenase 3 (SRD5A3)	4445	Pv11	3497649	3502093
Edibility11.1SDP	Phvul.011G038400	(1 of 1) 1.1.1.224 - Mannose-6-phosphate 6-reductase / NADPH-mannose-6-P reductase	2671	Pv11	3502634	3505304
Edibility11.1SDP	Phvul.011G038500	(1 of 5) K02155 - V-type H+-transporting ATPase 16kDa proteolipid subunit (ATPeV0C, ATP6L)	1737	Pv11	3506279	3508015
Edibility11.1SDP	Phvul.011G038600	(1 of 1) K07071 - uncharacterized protein (K07071)	5598	Pv11	3509167	3514764
Edibility11.1SDP	Phvul.011G038700	(1 of 5) PTHR23500:SF109 - POLYOL TRANSPORTER 5	2270	Pv11	3514991	3517260
Edibility11.1SDP	Phvul.011G038800	(1 of 2) PTHR24115:SF405 - ATP BINDING MICROTUBULE MOTOR FAMILY PROTEIN	8118	Pv11	3527704	3535821
Edibility11.1SDP	Phvul.011G038900	(1 of 25) PF00643 - B-box zinc finger (zf-B_box)	2767	Pv11	3550739	3553505
Edibility11.1SDP	Phvul.011G039001	(1 of 2) PF16053 - Mitochondrial 28S ribosomal protein S34 (MRP-S34)	2730	Pv11	3555425	3558154
Edibility11.1SDP	Phvul.011G039100	(1 of 2) PTHR11627:SF16 - FRUCTOSE-BISPHOSPHATE ALDOLASE 1, CHLOROPLASTIC-RELATED	2885	Pv11	3560198	3563082
Edibility11.1SDP	Phvul.011G039200	(1 of 466) PF13041 - PPR repeat family (PPR_2)	3534	Pv11	3567672	3571205
Edibility11.1SDP	Phvul.011G039300	(1 of 1) PTHR31576:SF2 - TATA BOX-BINDING PROTEIN-ASSOCIATED FACTOR RNA POLYMERASE I SUBUNIT B	3761	Pv11	3575852	3579612
Edibility11.1SDP	Phvul.011G039400	(1 of 3) K01179 - endoglucanase (E3.2.1.4)	3701	Pv11	3582453	3586153
Edibility11.1SDP	Phvul.011G039500		3598	Pv11	3587232	3590829
Edibility11.1SDP	Phvul.011G039600	(1 of 1) PTHR10071:SF183 - GATA TRANSCRIPTION FACTOR 7	1683	Pv11	3598411	3600093
Edibility11.1SDP	Phvul.011G039700	(1 of 3) PTHR11877//PTHR11877:SF25 - HYDROXYMETHYLGLUTARYL-COA SYNTHASE // SUBFAMILY NOT NAMED	3030	Pv11	3611926	3614955
Edibility11.1SDP	Phvul.011G039800	(1 of 4) PTHR11223 - EXPORTIN 1/5	559	Pv11	3615348	3615906
Edibility11.1SDP	Phvul.011G039900	(1 of 1) PTHR10795//PTHR10795:SF360 - PROPROTEIN CONVERTASE SUBTILISIN/KEXIN // SUBFAMILY NOT NAMED	6754	Pv11	3616429	3623182
Edibility11.1SDP	Phvul.011G040000	(1 of 3) PTHR10663//PTHR10663:SF163 - GUANYL-NUCLEOTIDE EXCHANGE FACTOR // SUBFAMILY NOT NAMED	3699	Pv11	3624502	3628200
Edibility11.1SDP	Phvul.011G040100	(1 of 1) K00801 - farnesyl-diphosphate farnesyltransferase (FDFT1)	7057	Pv11	3628858	3635914
Edibility11.1SDP	Phvul.011G040200	(1 of 2) PTHR11206:SF116 - ENHANCED DISEASE SUSCEPTIBILITY 5-RELATED	3638	Pv11	3645221	3648858
Edibility11.1SDP	Phvul.011G040300	(1 of 2) PTHR11206:SF116 - ENHANCED DISEASE SUSCEPTIBILITY 5-RELATED	7042	Pv11	3654850	3661891
Edibility11.2SDP	Phvul.011G070700	(1 of 1) PTHR26402:SF543 - TWO-COMPONENT RESPONSE REGULATOR-LIKE APRR3	8668	Pv11	6387815	6396482
Edibility11.2SDP	Phvul.011G070800	(1 of 1) PTHR24055:SF185 - MITOGEN-ACTIVATED PROTEIN KINASE 13	4339	Pv11	6409591	6413929
Edibility11.2SDP	Phvul.011G070900		490	Pv11	6422240	6422729
Edibility11.2SDP	Phvul.011G071000		573	Pv11	6440384	6440956
Edibility11.2SDP	Phvul.011G071100	(1 of 2) PTHR32467:SF29 - ETHYLENE-RESPONSIVE TRANSCRIPTION FACTOR RAP2-7	4198	Pv11	6488683	6492880
Edibility11.2SDP	Phvul.011G071200	(1 of 2) K10643 - CCR4-NOT transcription complex subunit 4 (CNOT4, NOT4, MOT2)	8226	Pv11	6499213	6507438
Edibility11.2SDP	Phvul.011G071300	(1 of 1) PTHR31356:SF10 - L-ASCORBATE PEROXIDASE 2, CYTOSOLIC	2514	Pv11	6528620	6531133
Edibility11.2SDP	Phvul.011G071400	(1 of 1) PTHR24055:SF214 - MITOGEN-ACTIVATED PROTEIN KINASE 3	3560	Pv11	6534813	6538372
Edibility11.2SDP	Phvul.011G071501		6658	Pv11	6539135	6545792
Edibility11.2SDP	Phvul.011G071600	(1 of 4) K02154 - V-type H+-transporting ATPase subunit a (ATPeV0A, ATP6N)	10918	Pv11	6549055	6559972
Edibility11.2SDP	Phvul.011G071700	(1 of 1) K08597 - sentrin-specific protease 8 [EC:3.4.22.68] (SENP8, NEDP1, DEN1)	1845	Pv11	6568642	6570486
Edibility11.2SDP	Phvul.011G071800	(1 of 1) PTHR21022:SF1 - AROGENATE DEHYDRATASE/PREPHENATE DEHYDRATASE 2, CHLOROPLASTIC	5242	Pv11	6571052	6576293
Edibility11.2SDP	Phvul.011G071900	(1 of 10) PTHR31992:SF8 - DOF ZINC FINGER PROTEIN DOF1.1-RELATED	1945	Pv11	6592126	6594070
Edibility11.2SDP	Phvul.011G072000		6031	Pv11	6598947	6604977
Edibility11.2SDP	Phvul.011G072100	(1 of 2) PTHR32191:SF7 - TETRASPANIN-16-RELATED	4091	Pv11	6619750	6623840
Edibility11.2SDP	Phvul.011G072200	(1 of 3) PTHR31301:SF14 - LOB DOMAIN-CONTAINING PROTEIN 1-RELATED	1944	Pv11	6635012	6636955
Edibility11.2SDP	Phvul.011G072300	(1 of 1) PTHR11685:SF107 - C3H4 TYPE ZINC FINGER PROTEIN-RELATED	3720	Pv11	6660197	6663916
Edibility11.2SDP	Phvul.011G072400	(1 of 2) 3.1.3.76 - Lipid-phosphate phosphatase / Soluble epoxide hydrolase	4560	Pv11	6672803	6677362
Edibility11.2SDP	Phvul.011G072500	(1 of 1) PTHR35460:SF1 - TRANSLATION ELONGATION FACTOR EF-1 ALPHA	24116	Pv11	6679044	6703159
Edibility11.2SDP	Phvul.011G072600	(1 of 2) K02902 - large subunit ribosomal protein L28 (RP-L28, MRPL28, rpmB)	2919	Pv11	6706134	6709052
Edibility11.2SDP	Phvul.011G072700	(1 of 3) K17815 - exonuclease V [EC:3.1.-.-] (EXO5)	3519	Pv11	6709533	6713051
Edibility11.2SDP	Phvul.011G072800	(1 of 2) PTHR31189:SF2 - CUPIN DOMAIN-CONTAINING PROTEIN	2910	Pv11	6715087	6717996
Edibility11.2SDP	Phvul.011G072900		603	Pv11	6720704	6721306
Edibility11.2SDP	Phvul.011G073000	(1 of 3) K17815 - exonuclease V [EC:3.1.-.-] (EXO5)	213	Pv11	6727201	6727413
Edibility11.2SDP	Phvul.011G073100	(1 of 197) PF01535//PF13041 - PPR repeat (PPR) // PPR repeat family (PPR_2)	1320	Pv11	6727547	6728866
Edibility11.2SDP	Phvul.011G073200	(1 of 2) PTHR10782:SF34 - E3 SUMO-PROTEIN LIGASE SIZ1	11555	Pv11	6758197	6769751
Edibility11.2SDP	Phvul.011G073301	(1 of 5) PTHR14428 - NUCLEOLAR COMPLEX PROTEIN 3	7761	Pv11	6770552	6778312
Edibility11.2SDP	Phvul.011G073400	(1 of 1) PTHR21780:SF0 - TRANSMEMBRANE PROTEIN 209	3498	Pv11	6778870	6782367
Edibility11.2SDP	Phvul.011G073500	(1 of 1) 1.3.99.12 - 2-methylacyl-CoA dehydrogenase / Branched-chain acyl-CoA dehydrogenase	7207	Pv11	6787701	6794907
Edibility11.2SDP	Phvul.011G073600	(1 of 2) PTHR31384:SF20 - AUXIN RESPONSE FACTOR 4	5783	Pv11	6795177	6800959
Edibility11.2SDP	Phvul.011G073650		487	Pv11	6800960	6801446
Edibility11.2SDP	Phvul.011G073700		632	Pv11	6832952	6833583
Edibility11.2SDP	Phvul.011G073800	(1 of 20) K08472 - mlo protein (MLO)	6421	Pv11	6872400	6878820
Edibility11.2SDP	Phvul.011G073900	(1 of 5) K09481 - protein transport protein SEC61 subunit beta (SEC61B, SBH2)	765	Pv11	6879530	6880294
Edibility11.2SDP	Phvul.011G074000	(1 of 1) PTHR12298//PTHR12298:SF26 - PCDC2 PROGRAMMED CELL DEATH PROTEIN 2 -RELATED // SUBFAMILY NOT NAMED	4364	Pv11	6882332	6886695
Edibility11.2SDP	Phvul.011G074100	(1 of 1) PTHR10593//PTHR10593:SF51 - SERINE/THREONINE-PROTEIN KINASE RIO // SUBFAMILY NOT NAMED	2976	Pv11	6901048	6904023
Edibility11.2SDP	Phvul.011G074200	(1 of 25) PTHR32077:SF7 - FASCICLIN-LIKE ARABINOGALACTAN PROTEIN 11	873	Pv11	6921838	6922710
Edibility11.2SDP	Phvul.011G074250	(1 of 25) PTHR32077:SF7 - FASCICLIN-LIKE ARABINOGALACTAN PROTEIN 11	1085	Pv11	6927693	6928777
Edibility11.2SDP	Phvul.011G074300	(1 of 6) PTHR23421:SF58 - BETA-GALACTOSIDASE 8	6259	Pv11	6929113	6935371
Edibility11.2SDP	Phvul.011G074400	(1 of 25) PTHR32077:SF7 - FASCICLIN-LIKE ARABINOGALACTAN PROTEIN 11	867	Pv11	6950781	6951647
Edibility11.2SDP	Phvul.011G074500	(1 of 25) PTHR32077:SF7 - FASCICLIN-LIKE ARABINOGALACTAN PROTEIN 11	843	Pv11	6953835	6954677
Edibility11.2SDP	Phvul.011G074600	(1 of 25) PTHR32077:SF7 - FASCICLIN-LIKE ARABINOGALACTAN PROTEIN 11	846	Pv11	6956978	6957823
Edibility11.2SDP	Phvul.011G074700	(1 of 25) PTHR32077:SF7 - FASCICLIN-LIKE ARABINOGALACTAN PROTEIN 11	4918	Pv11	6959449	6964366
Edibility11.2SDP	Phvul.011G074800	(1 of 6) PTHR23155//PTHR23155:SF497 - LEUCINE-RICH REPEAT-CONTAINING PROTEIN // SUBFAMILY NOT NAMED	4675	Pv11	6969389	6974063
Edibility11.2SDP	Phvul.011G074900	(1 of 2) PF02140//PF02449 - Galactose binding lectin domain (Gal_Lectin) // Beta-galactosidase (Glyco_hydro_42)	5999	Pv11	6997396	7003394
Edibility11.2SDP	Phvul.011G075050	(1 of 25) PTHR32077:SF7 - FASCICLIN-LIKE ARABINOGALACTAN PROTEIN 11	1047	Pv11	7006393	7007439
Edibility11.2SDP	Phvul.011G075201	(1 of 3) PTHR10476:SF10 - VACUOLAR PROTEIN SORTING-ASSOCIATED PROTEIN 24 HOMOLOG 2-RELATED	5148	Pv11	7027307	7032454
Edibility11.2SDP	Phvul.011G075351	(1 of 9) K16298 - serine carboxypeptidase-like clade IV [EC:3.4.16.-] (SCPL-IV)	2500	Pv11	7036225	7038724
Edibility11.2SDP	Phvul.011G075500	(1 of 25) PTHR32077:SF7 - FASCICLIN-LIKE ARABINOGALACTAN PROTEIN 11	1749	Pv11	7074514	7076262
Edibility11.2SDP	Phvul.011G076900	(1 of 25) PTHR32077:SF7 - FASCICLIN-LIKE ARABINOGALACTAN PROTEIN 11	876	Pv11	7091970	7092845
Edibility11.2SDP	Phvul.011G077000	(1 of 25) PTHR32077:SF7 - FASCICLIN-LIKE ARABINOGALACTAN PROTEIN 11	846	Pv11	7096269	7097114
Edibility11.2SDP	Phvul.011G077100	(1 of 25) PTHR32077:SF7 - FASCICLIN-LIKE ARABINOGALACTAN PROTEIN 11	852	Pv11	7099421	7100272
Edibility11.2SDP	Phvul.011G077200	(1 of 25) PTHR32077:SF7 - FASCICLIN-LIKE ARABINOGALACTAN PROTEIN 11	798	Pv11	7102485	7103282
Edibility11.2SDP	Phvul.011G077300		3882	Pv11	7104204	7108085
Edibility11.2SDP	Phvul.011G077400	(1 of 25) PTHR32077:SF7 - FASCICLIN-LIKE ARABINOGALACTAN PROTEIN 11	792	Pv11	7106948	7107739
Edibility11.2SDP	Phvul.011G077500	(1 of 1) PTHR10252:SF44 - DNA POLYMERASE EPSILON SUBUNIT C-RELATED	6020	Pv11	7109173	7115192
Edibility11.2SDP	Phvul.011G077600	(1 of 1) PF01301//PF02140//PF02837 - Glycosyl hydrolases family 35 (Glyco_hydro_35) // Galactose binding lectin domain (Gal_Lectin) // Glycosyl hydrolases family 2, sugar binding domain (Glyco_hydro_2_N)	6966	Pv11	7136320	7143285
Edibility11.2SDP	Phvul.011G077700	(1 of 25) PTHR32077:SF7 - FASCICLIN-LIKE ARABINOGALACTAN PROTEIN 11	1111	Pv11	7144967	7146077
Edibility11.2SDP	Phvul.011G077800	(1 of 5) PF06830 - Root cap (Root_cap)	1595	Pv11	7149323	7150917
Edibility11.2SDP	Phvul.011G078300	(1 of 2) K07359 - calcium/calmodulin-dependent protein kinase kinase (CAMKK)	5923	Pv11	7162014	7167936
Edibility11.2SDP	Phvul.011G078400	(1 of 34) PF01344 - Kelch motif (Kelch_1)	2341	Pv11	7178567	7180907
Edibility11.2SDP	Phvul.011G078500	(1 of 5) PTHR32212:SF112 - FBD / LEUCINE RICH REPEAT DOMAINS CONTAINING PROTEIN-RELATED	3979	Pv11	7182440	7186418
Edibility11.2SDP	Phvul.011G078600	(1 of 1) 2.1.1.35 - tRNA (uracil(54)-C(5))-methyltransferase / tRNA:m(5)U(54)-methyltransferase	5754	Pv11	7194999	7200752
Edibility11.2SDP	Phvul.011G078700	(1 of 4) PTHR23012:SF25 - RING/U-BOX DOMAIN-CONTAINING PROTEIN	6185	Pv11	7210112	7216296
Edibility11.2SDP	Phvul.011G078800	(1 of 2) PTHR17490 - SUA5	3002	Pv11	7222719	7225720
Edibility11.2SDP	Phvul.011G078900		1032	Pv11	7231464	7232495
Edibility11.2SDP	Phvul.011G079000	(1 of 2) PTHR18929:SF74 - PROTEIN DISULFIDE-ISOMERASE A3	3986	Pv11	7237477	7241462
Edibility11.2SDP	Phvul.011G079100		1630	Pv11	7251271	7252900
Edibility11.2SDP	Phvul.011G079200		640	Pv11	7253698	7254337
Edibility11.2SDP	Phvul.011G079300	(1 of 2) PTHR19139:SF158 - AQUAPORIN PIP2-4-RELATED	1851	Pv11	7259754	7261604
Edibility11.2SDP	Phvul.011G079400	(1 of 6) K02870 - large subunit ribosomal protein L12e (RP-L12e, RPL12)	897	Pv11	7273613	7274509
Edibility11.2SDP	Phvul.011G079500	(1 of 2) PTHR33083:SF9 - EMB	1242	Pv11	7285142	7286383
Edibility11.2SDP	Phvul.011G079600	(1 of 2) PTHR13027 - SAND PROTEIN-RELATED	6664	Pv11	7293860	7300523
Edibility11.2SDP	Phvul.011G079700	(1 of 2) PTHR10910//PTHR10910:SF94 - EUKARYOTE SPECIFIC DSRNA BINDING PROTEIN // SUBFAMILY NOT NAMED	3795	Pv11	7303554	7307348
Edibility11.2SDP	Phvul.011G079800	(1 of 6) PF08670 - MEKHLA domain (MEKHLA)	6462	Pv11	7328811	7335272
Edibility11.2SDP	Phvul.011G079900	(1 of 1) K05290 - phosphatidylinositol glycan, class K (PIGK)	5733	Pv11	7336677	7342409
Edibility11.2SDP	Phvul.011G080000	(1 of 3) K15501 - serine/threonine-protein phosphatase 6 regulatory subunit 3 (PPP6R3, SAPS3)	11498	Pv11	7357443	7368940
Edibility11.2SDP	Phvul.011G080100	(1 of 4) PTHR31384:SF27 - AUXIN RESPONSE FACTOR 10-RELATED	3665	Pv11	7378711	7382375
Edibility11.2SDP	Phvul.011G080200	(1 of 2) PTHR10071:SF184 - GATA TRANSCRIPTION FACTOR 10-RELATED	7731	Pv11	7411249	7418979
Edibility11.2SDP	Phvul.011G080300	(1 of 1) 2.8.2.20 - Protein-tyrosine sulfotransferase / Tyrosylprotein sulfotransferase	4666	Pv11	7419997	7424662
Edibility11.2SDP	Phvul.011G080400	(1 of 1) K16329 - pseudouridine-5'-phosphate glycosidase (psuG)	8889	Pv11	7433489	7442377
Edibility11.2SDP	Phvul.011G080500	(1 of 1) PTHR33604:SF2 - GLYCOSYLTRANSFERASE FAMILY PROTEIN 2	4134	Pv11	7445062	7449195
Edibility11.2SDP	Phvul.011G080600	(1 of 3) PTHR31223:SF17 - CYTOKININ RIBOSIDE 5'-MONOPHOSPHATE PHOSPHORIBOHYDROLASE LOG3-RELATED	4524	Pv11	7454110	7458633
Edibility11.2SDP	Phvul.011G080700		552	Pv11	7476784	7477335
Edibility11.2SDP	Phvul.011G080800	(1 of 2) PTHR10217:SF538 - CYCLIC NUCLEOTIDE-GATED ION CHANNEL 15-RELATED	4513	Pv11	7483068	7487580
Edibility11.2SDP	Phvul.011G080850	(1 of 1) PTHR23426//PTHR23426:SF31 - FERREDOXIN/ADRENODOXIN // SUBFAMILY NOT NAMED	3001	Pv11	7495308	7498308
Edibility11.2SDP	Phvul.011G080900	(1 of 1) K12587 - exosome complex component MTR3 (MTR3, EXOSC6)	4811	Pv11	7499547	7504357
Edibility11.2SDP	Phvul.011G081000		481	Pv11	7503159	7503639
Edibility11.2SDP	Phvul.011G081100	(1 of 1) PTHR12411//PTHR12411:SF376 - CYSTEINE PROTEASE FAMILY C1-RELATED // SUBFAMILY NOT NAMED	1455	Pv11	7505532	7506986
Edibility11.2SDP	Phvul.011G081200	(1 of 2) PTHR27001:SF78 - RECEPTOR-LIKE SERINE/THREONINE-PROTEIN KINASE NCRK	6238	Pv11	7517390	7523627
Edibility11.2SDP	Phvul.011G081250	(1 of 3) PTHR10579:SF61 - C3H4 TYPE ZINC FINGER PROTEIN-RELATED	5398	Pv11	7526302	7531699
Edibility11.2SDP	Phvul.011G081300		541	Pv11	7553418	7553958
Edibility11.2SDP	Phvul.011G081400	(1 of 7) K02992 - small subunit ribosomal protein S7 (RP-S7, MRPS7, rpsG)	168	Pv11	7557751	7557918
Edibility11.2SDP	Phvul.011G081500		1074	Pv11	7566948	7568021
Edibility11.2SDP	Phvul.011G081600		413	Pv11	7594372	7594784
Edibility11.2SDP	Phvul.011G081700	(1 of 2) PTHR35116:SF2 - ATP-DEPENDENT HELICASE-LIKE PROTEIN	9825	Pv11	7603587	7613411
Edibility11.2SDP	Phvul.011G081800	(1 of 1198) 2.7.11.1 - Non-specific serine/threonine protein kinase / Threonine-specific protein kinase	2018	Pv11	7624866	7626883
Edibility11.2SDP	Phvul.011G081900	(1 of 3) PTHR18952:SF111 - ALPHA CARBONIC ANHYDRASE 3	2192	Pv11	7628336	7630527
Edibility11.2SDP	Phvul.011G082000		963	Pv11	7643891	7644853
Edibility11.2SDP	Phvul.011G082100		784	Pv11	7648819	7649602
Edibility11.2SDP	Phvul.011G082200	(1 of 2) PTHR11850//PTHR11850:SF125 - HOMEOBOX PROTEIN TRANSCRIPTION FACTORS // SUBFAMILY NOT NAMED	6998	Pv11	7654973	7661970
Edibility11.2SDP	Phvul.011G082300	(1 of 11) PF04784//PF14389 - Protein of unknown function, DUF547 (DUF547) // Leucine-zipper of ternary complex factor MIP1 (Lzipper-MIP1)	5353	Pv11	7681466	7686818
Edibility11.2SDP	Phvul.011G082400	(1 of 1) PTHR19241:SF249 - ABC TRANSPORTER G FAMILY MEMBER 28	5622	Pv11	7697209	7702830
Edibility11.2SDP	Phvul.011G082500	(1 of 1) PTHR31072:SF28 - TRANSCRIPTION FACTOR TCP11	501	Pv11	7718365	7718865
Edibility11.2SDP	Phvul.011G082600	(1 of 1) PTHR11353:SF11 - CHAPERONIN 60 SUBUNIT ALPHA 1, CHLOROPLASTIC	3611	Pv11	7733159	7736769
Edibility11.2SDP	Phvul.011G082700	(1 of 1) PTHR33477:SF3 - EMB	5795	Pv11	7757420	7763214
Edibility11.2SDP	Phvul.011G082801		5000	Pv11	7773098	7778097
Edibility11.2SDP	Phvul.011G082900		273	Pv11	7827455	7827727
Edibility11.2SDP	Phvul.011G083000		409	Pv11	7835718	7836126
Edibility11.2SDP	Phvul.011G083100		462	Pv11	7838394	7838855
Edibility11.2SDP	Phvul.011G083200		413	Pv11	7851362	7851774
Edibility11.2SDP	Phvul.011G083300		360	Pv11	7855031	7855390
Edibility11.2SDP	Phvul.011G083400	(1 of 10) PTHR10343 - 5'-AMP-ACTIVATED PROTEIN KINASE , BETA SUBUNIT	2833	Pv11	7878554	7881386
Edibility11.2SDP	Phvul.011G083500	(1 of 3) K02575 - MFS transporter, NNP family, nitrate/nitrite transporter (NRT, narK, nrtP, nasA)	2748	Pv11	7892402	7895149
Edibility11.2SDP	Phvul.011G083600		2512	Pv11	7896898	7899409
Edibility11.2SDP	Phvul.011G083700		716	Pv11	7905167	7905882
Edibility11.2SDP	Phvul.011G083800	(1 of 4) K13525 - transitional endoplasmic reticulum ATPase (VCP, CDC48)	4609	Pv11	7906907	7911515
Edibility11.2SDP	Phvul.011G083900	(1 of 3) PTHR31374:SF16 - AUXIN-RESPONSIVE FAMILY PROTEIN	621	Pv11	7923676	7924296
Edibility11.2SDP	Phvul.011G084000	(1 of 2) K06185 - ATP-binding cassette, subfamily F, member 2 (ABCF2)	3457	Pv11	7927565	7931021
Edibility11.2SDP	Phvul.011G084100		487	Pv11	7938774	7939260
Edibility11.2SDP	Phvul.011G084200	(1 of 2) PTHR22814:SF100 - HEAVY METAL TRANSPORT/DETOXIFICATION DOMAIN-CONTAINING PROTEIN-RELATED	2980	Pv11	7945552	7948531
Edibility11.2SDP	Phvul.011G084300	(1 of 9) K01904 - 4-coumarate--CoA ligase (4CL)	3416	Pv11	7984336	7987751
Edibility11.2SDP	Phvul.011G084400	(1 of 1) PTHR10374:SF8 - LACTOYLGLUTATHIONE LYASE	6762	Pv11	7991061	7997822
Edibility11.2SDP	Phvul.011G084500	(1 of 2) PTHR10641//PTHR10641:SF630 - MYB-LIKE DNA-BINDING PROTEIN MYB // SUBFAMILY NOT NAMED	2090	Pv11	8008800	8010889
Edibility11.2SDP	Phvul.011G084600	(1 of 1) PTHR14614:SF30 - S-ADENOSYL-L-METHIONINE-DEPENDENT METHYLTRANSFERASES SUPERFAMILY PROTEIN	4398	Pv11	8026829	8031226
Edibility11.2SDP	Phvul.011G084700	(1 of 9) K16298 - serine carboxypeptidase-like clade IV [EC:3.4.16.-] (SCPL-IV)	2851	Pv11	8034967	8037817
Edibility11.2SDP	Phvul.011G084800	(1 of 105) 3.6.4.13 - RNA helicase	2997	Pv11	8039616	8042612
Edibility11.2SDP	Phvul.011G084900	(1 of 9) K16298 - serine carboxypeptidase-like clade IV [EC:3.4.16.-] (SCPL-IV)	2862	Pv11	8048789	8051650
Edibility11.2SDP	Phvul.011G085000	(1 of 9) K16298 - serine carboxypeptidase-like clade IV [EC:3.4.16.-] (SCPL-IV)	2367	Pv11	8059828	8062194
Edibility11.2SDP	Phvul.011G085100	(1 of 2) K12193 - charged multivesicular body protein 3 (VPS24, CHMP3)	5294	Pv11	8065822	8071115
Edibility11.2SDP	Phvul.011G085200	(1 of 29) K08235 - xyloglucan:xyloglucosyl transferase (E2.4.1.207)	2061	Pv11	8122478	8124538
Edibility11.2SDP	Phvul.011G085300	(1 of 2) PTHR11062:SF46 - GLUCURONOXYLAN GLUCURONOSYLTRANSFERASE F8H-RELATED	2462	Pv11	8129354	8131815
Edibility11.2SDP	Phvul.011G085400	(1 of 425) PF01535 - PPR repeat (PPR)	5395	Pv11	8144958	8150352
Edibility11.2SDP	Phvul.011G085500		5608	Pv11	8150494	8156101
Edibility11.2SDP	Phvul.011G085600	(1 of 2) PF07557 - Shugoshin C terminus (Shugoshin_C)	2841	Pv11	8160938	8163778
Edibility11.2SDP	Phvul.011G085800	(1 of 6) PF07795 - Protein of unknown function (DUF1635) (DUF1635)	1750	Pv11	8182503	8184252
Edibility11.2SDP	Phvul.011G085900	(1 of 3) K10747 - DNA ligase 1 (LIG1)	9412	Pv11	8185573	8194984
Edibility11.2SDP	Phvul.011G086100	(1 of 2) PF09133 - SANTA (SANT Associated) (SANTA)	1340	Pv11	8208462	8209801
Edibility11.2SDP	Phvul.011G086200	(1 of 2) PTHR31945:SF17 - TRANSCRIPTION FACTOR FER-LIKE IRON DEFICIENCY-INDUCED TRANSCRIPTION FACTOR	1469	Pv11	8219873	8221341
Edibility11.2SDP	Phvul.011G086300	(1 of 1) PTHR10003:SF34 - SUPEROXIDE DISMUTASE [CU-ZN] 2, CHLOROPLASTIC	5067	Pv11	8222918	8227984
Edibility11.2SDP	Phvul.011G086400	(1 of 42) PF13912 - C2H2-type zinc finger (zf-C2H2_6)	1493	Pv11	8251041	8252533
Edibility11.2SDP	Phvul.011G086500	(1 of 1) PTHR21368:SF18 - 39S RIBOSOMAL PROTEIN L9, MITOCHONDRIAL	3212	Pv11	8257019	8260230
Edibility11.2SDP	Phvul.011G086600	(1 of 6) PTHR10593//PTHR10593:SF41 - SERINE/THREONINE-PROTEIN KINASE RIO // SUBFAMILY NOT NAMED	1624	Pv11	8268502	8270125
Edibility11.2SDP	Phvul.011G086700	(1 of 1) K13071 - pheophorbide a oxygenase (PAO, ACD1)	4857	Pv11	8273250	8278106
Edibility11.2SDP	Phvul.011G086800		1327	Pv11	8280281	8281607
Edibility11.2SDP	Phvul.011G086900	(1 of 2) K02219 - cyclin-dependent kinase regulatory subunit CKS1 (CKS1)	1347	Pv11	8282592	8283938
Edibility11.2SDP	Phvul.011G087000	(1 of 4) PTHR24098:SF5 - ACYL-COA N-ACYLTRANSFERASE WITH RING/FYVE/PHD-TYPE ZINC FINGER DOMAIN-CONTAINING PROTEIN	5867	Pv11	8319373	8325239
Edibility11.2SDP	Phvul.011G087100	(1 of 2) PTHR10044:SF106 - RING/U-BOX DOMAIN-CONTAINING PROTEIN	5188	Pv11	8345441	8350628
Edibility11.2SDP	Phvul.011G087200	(1 of 159) PTHR14155 - RING FINGER DOMAIN-CONTAINING	789	Pv11	8353363	8354151
Edibility11.2SDP	Phvul.011G087300	(1 of 271) PF13639 - Ring finger domain (zf-RING_2)	1211	Pv11	8357935	8359145
Edibility11.2SDP	Phvul.011G087400	(1 of 8) PF17123 - RING-like zinc finger (zf-RING_11)	2137	Pv11	8359594	8361730
Edibility11.2SDP	Phvul.011G087500	(1 of 10) K11252 - histone H2B (H2B)	984	Pv11	8366763	8367746
Edibility11.2SDP	Phvul.011G087600	(1 of 3) PTHR31065:SF4 - PLATZ TRANSCRIPTION FACTOR FAMILY PROTEIN	1751	Pv11	8373477	8375227
Edibility11.2SDP	Phvul.011G087700	(1 of 105) PF00168 - C2 domain (C2)	1158	Pv11	8379712	8380869
Edibility11.2SDP	Phvul.011G087800	(1 of 105) PF00168 - C2 domain (C2)	1448	Pv11	8383743	8385190
Edibility11.2SDP	Phvul.011G087900	(1 of 2) K09646 - serine carboxypeptidase 1 [EC:3.4.16.-] (SCPEP1)	5314	Pv11	8402929	8408242
Edibility11.2SDP	Phvul.011G088000	(1 of 1) PTHR13258:SF0 - COILED-COIL DOMAIN-CONTAINING PROTEIN 132	24124	Pv11	8416730	8440853
Edibility11.2SDP	Phvul.011G088100	(1 of 2) PTHR12616 - VACUOLAR PROTEIN SORTING VPS41	12428	Pv11	8454876	8467303
Edibility11.2SDP	Phvul.011G088200	(1 of 1) PTHR22891:SF40 - PROTEIN ARGONAUTE 5	5892	Pv11	8487740	8493631
Edibility11.2SDP	Phvul.011G088300	(1 of 5) PTHR13683:SF348 - ASPARTYL PROTEASE FAMILY PROTEIN	4753	Pv11	8494959	8499711
Edibility11.2SDP	Phvul.011G088400	(1 of 2) K02219 - cyclin-dependent kinase regulatory subunit CKS1 (CKS1)	752	Pv11	8506010	8506761
Edibility11.2SDP	Phvul.011G088500	(1 of 5) K08832 - serine/threonine-protein kinase SRPK3 [EC:2.7.11.1] (SRPK3, STK23)	4310	Pv11	8514514	8518823
Edibility11.2SDP	Phvul.011G088600	(1 of 1) K15365 - RecQ-mediated genome instability protein 2 (RMI2)	8210	Pv11	8519321	8527530
Edibility11.2SDP	Phvul.011G088700	(1 of 2) PTHR22835//PTHR22835:SF191 - ZINC FINGER FYVE DOMAIN CONTAINING PROTEIN // SUBFAMILY NOT NAMED	2366	Pv11	8528453	8530818
Edibility11.2SDP	Phvul.011G088800	(1 of 1) PTHR11440:SF54 - PHOSPHOLIPID:DIACYLGLYCEROL ACYLTRANSFERASE 2-RELATED	3889	Pv11	8545281	8549169
Edibility11.2SDP	Phvul.011G088900	(1 of 3) K12449 - UDP-apiose/xylose synthase (AXS)	2742	Pv11	8572284	8575025
Edibility11.2SDP	Phvul.011G089000	(1 of 4) K01601 - ribulose-bisphosphate carboxylase large chain (rbcL)	288	Pv11	8579679	8579966
Edibility11.2SDP	Phvul.011G089100		4681	Pv11	8583360	8588040
Edibility11.2SDP	Phvul.011G089300	(1 of 2) PTHR22880:SF167 - DNA BINDING AND ZINC-FINGER DOMAIN-CONTAINING PROTEIN-RELATED	17113	Pv11	8588515	8605627
Edibility11.2SDP	Phvul.011G089400	(1 of 41) PF03479 - Domain of unknown function (DUF296) (DUF296)	3251	Pv11	8654262	8657512
Edibility11.2SDP	Phvul.011G089500	(1 of 3) PTHR22950:SF319 - GABA TRANSPORTER 1	4917	Pv11	8664766	8669682
Edibility11.2SDP	Phvul.011G089600	(1 of 3) PTHR22950:SF319 - GABA TRANSPORTER 1	3814	Pv11	8681799	8685612
Edibility11.2SDP	Phvul.011G089800	(1 of 3) PTHR22950:SF319 - GABA TRANSPORTER 1	5213	Pv11	8707807	8713019
Edibility11.2SDP	Phvul.011G089900	(1 of 1) PTHR32044:SF17 - GLUCOMANNAN 4-BETA-MANNOSYLTRANSFERASE 2	6203	Pv11	8741845	8748047
Edibility11.2SDP	Phvul.011G090000	(1 of 1) K11276 - nucleophosmin 1 (NPM1)	2743	Pv11	8753173	8755915
Edibility11.2SDP	Phvul.011G090100	(1 of 2) PTHR33270:SF3 - EXPRESSED PROTEIN	2234	Pv11	8773415	8775648
Edibility11.2SDP	Phvul.011G090200	(1 of 60) 2.1.1.43 - Histone-lysine N-methyltransferase / Protein-lysine N-methyltransferase	1777	Pv11	8798336	8800112
Edibility11.2SDP	Phvul.011G090300	(1 of 9) PF13041//PF13812 - PPR repeat family (PPR_2) // Pentatricopeptide repeat domain (PPR_3)	3452	Pv11	8843404	8846855
Edibility11.2SDP	Phvul.011G090400	(1 of 2) PTHR21022//PTHR21022:SF5 - PREPHENATE DEHYDRATASE P PROTEIN // SUBFAMILY NOT NAMED	1275	Pv11	8857012	8858286
Edibility11.2SDP	Phvul.011G090500	(1 of 2) PTHR11119:SF28 - NUCLEOBASE-ASCORBATE TRANSPORTER 12	10362	Pv11	8874717	8885078
Edibility11.2SDP	Phvul.011G090600	(1 of 1) PTHR23029:SF43 - DBJ	5404	Pv11	8900640	8906043
Edibility11.2SDP	Phvul.011G090700	(1 of 16) PF05910 - Plant protein of unknown function (DUF868) (DUF868)	1369	Pv11	8922035	8923403
Edibility11.2SDP	Phvul.011G090800	(1 of 1) PTHR15319:SF1 - TATA BOX-BINDING PROTEIN-ASSOCIATED FACTOR RNA POLYMERASE I SUBUNIT C	5721	Pv11	8937618	8943338
Edibility11.2SDP	Phvul.011G090900	(1 of 1) PTHR24351//PTHR24351:SF104 - RIBOSOMAL PROTEIN S6 KINASE // SUBFAMILY NOT NAMED	3211	Pv11	8967963	8971173
Edibility11.2SDP	Phvul.011G091000	(1 of 1) 3.1.3.2//3.1.3.48 - Acid phosphatase / Phosphomonoesterase // Protein-tyrosine-phosphatase / PTPase	2455	Pv11	8976086	8978540
Edibility11.2SDP	Phvul.011G091100	(1 of 2) PTHR10625:SF124 - HISTONE DEACETYLASE 9	6001	Pv11	8979656	8985656
Edibility11.2SDP	Phvul.011G091200		1194	Pv11	8998526	8999719
Edibility11.2SDP	Phvul.011G091300	(1 of 7) PF07876 - Stress responsive A/B Barrel Domain (Dabb)	919	Pv11	9018314	9019232
Edibility11.2SDP	Phvul.011G091400	(1 of 180) PF00847 - AP2 domain (AP2)	669	Pv11	9030327	9030995
Edibility11.2SDP	Phvul.011G091500	(1 of 1) PTHR11088:SF26 - TRNA DIMETHYLALLYLTRANSFERASE 2	3714	Pv11	9043112	9046825
Edibility11.2SDP	Phvul.011G091600	(1 of 1) PTHR21470//PTHR21470:SF4 - NTKL-BINDING PROTEIN 1 // SUBFAMILY NOT NAMED	2219	Pv11	9048065	9050283
Edibility11.2SDP	Phvul.011G091700	(1 of 2) PF02238 - Cytochrome c oxidase subunit VIIa (COX7a)	2152	Pv11	9052371	9054522
Edibility11.2SDP	Phvul.011G091750	(1 of 197) PF01535//PF13041 - PPR repeat (PPR) // PPR repeat family (PPR_2)	591	Pv11	9055098	9055688
Edibility11.2SDP	Phvul.011G091801	(1 of 425) PF01535 - PPR repeat (PPR)	534	Pv11	9055951	9056484
Edibility11.2SDP	Phvul.011G091851	(1 of 119) PF14432 - DYW family of nucleic acid deaminases (DYW_deaminase)	753	Pv11	9056655	9057407
Edibility11.2SDP	Phvul.011G091900	(1 of 1) K02324 - DNA polymerase epsilon subunit 1 (POLE1)	23123	Pv11	9060053	9083175
Edibility11.3SDP	Phvul.011G097200	(1 of 51) KOG0725 - Reductases with broad range of substrate specificities	1191	Pv11	9943156	9944346
Edibility11.3SDP	Phvul.011G097300		650	Pv11	9971351	9972000
Edibility11.3SDP	Phvul.011G097400	(1 of 14) PTHR10797:SF3 - CCR4-ASSOCIATED FACTOR 1 HOMOLOG 11-RELATED	2918	Pv11	10007500	10010417
Edibility11.3SDP	Phvul.011G097500	(1 of 4) PTHR33057:SF17 - GB	1151	Pv11	10015480	10016630
Edibility11.3SDP	Phvul.011G097600	(1 of 2) KOG4526 - Predicted membrane protein	1884	Pv11	10024602	10026485
Edibility11.3SDP	Phvul.011G097700	(1 of 3) K06620 - transcription factor E2F3 (E2F3)	5829	Pv11	10026780	10032608
Edibility11.3SDP	Phvul.011G097800	(1 of 5) K12619 - 5'-3' exoribonuclease 2 (XRN2, RAT1)	9573	Pv11	10044089	10053661
Edibility11.3SDP	Phvul.011G097900	(1 of 4) PTHR31415:SF2 - LATE EMBRYOGENESIS ABUNDANT HYDROXYPROLINE-RICH GLYCOPROTEIN-RELATED	1132	Pv11	10076485	10077616
Edibility11.3SDP	Phvul.011G097950		660	Pv11	10096438	10097097
Edibility11.3SDP	Phvul.011G098000	(1 of 1) PF00652 - Ricin-type beta-trefoil lectin domain (Ricin_B_lectin)	7628	Pv11	10097532	10105159
Edibility11.3SDP	Phvul.011G098100		982	Pv11	10127859	10128840
Edibility11.3SDP	Phvul.011G098200	(1 of 4) PTHR24362:SF258 - SERINE/THREONINE-PROTEIN KINASE NEK5	6890	Pv11	10129401	10136290
Edibility11.3SDP	Phvul.011G098300	(1 of 3) PTHR22912:SF180 - 3-PHENYLPROPIONATE/CINNAMIC ACID DIOXYGENASE FERREDOXIN--NAD(+) REDUCTASE COMPONENT	2704	Pv11	10161483	10164186
Edibility11.3SDP	Phvul.011G098400	(1 of 3) PTHR22912:SF180 - 3-PHENYLPROPIONATE/CINNAMIC ACID DIOXYGENASE FERREDOXIN--NAD(+) REDUCTASE COMPONENT	4938	Pv11	10183422	10188359
Edibility11.3SDP	Phvul.011G098500	(1 of 11) 1.6.5.9 - NADH:ubiquinone reductase (non-electrogenic) / Ubiquinone reductase	3073	Pv11	10190307	10193379
Edibility11.3SDP	Phvul.011G098600	(1 of 4) PTHR21495//PTHR21495:SF78 - NUCLEOPORIN-RELATED // SUBFAMILY NOT NAMED	641	Pv11	11239583	11240223
Edibility11.3SDP	Phvul.011G098700	(1 of 4) PTHR21495//PTHR21495:SF78 - NUCLEOPORIN-RELATED // SUBFAMILY NOT NAMED	531	Pv11	11126802	11127332
Edibility11.3SDP	Phvul.011G098800	(1 of 3) PTHR31086:SF22 - ALUMINUM-ACTIVATED MALATE TRANSPORTER 1-RELATED	2855	Pv11	10254133	10256987
Edibility11.3SDP	Phvul.011G098900	(1 of 2) PTHR13902:SF66 - TRANSCRIPTION FACTOR LHW	6664	Pv11	10294360	10301023
Edibility11.3SDP	Phvul.011G099000		111	Pv11	10300468	10300578
Edibility11.3SDP	Phvul.011G099100	(1 of 1) PTHR11850//PTHR11850:SF79 - HOMEOBOX PROTEIN TRANSCRIPTION FACTORS // SUBFAMILY NOT NAMED	5139	Pv11	10442747	10447885
Edibility11.3SDP	Phvul.011G099200	(1 of 1) PTHR21678 - GROWTH INHIBITION AND DIFFERENTIATION RELATED PROTEIN 88	4768	Pv11	10463814	10468581
Edibility11.3SDP	Phvul.011G099300	(1 of 2) PTHR22849:SF0 - WD REPEAT, SAM AND U-BOX DOMAIN-CONTAINING PROTEIN 1	1233	Pv11	10475298	10476530
Edibility11.3SDP	Phvul.011G099400	(1 of 2) PTHR22849//PTHR22849:SF11 - WDSAM1 PROTEIN // SUBFAMILY NOT NAMED	1506	Pv11	10517845	10519350
Edibility11.3SDP	Phvul.011G099500	(1 of 2) PTHR33155:SF3 - PROTEIN FAF-LIKE, CHLOROPLASTIC-RELATED	2498	Pv11	10593480	10595977
Edibility11.3SDP	Phvul.011G099600	(1 of 2) PTHR11668//PTHR11668:SF243 - SERINE/THREONINE PROTEIN PHOSPHATASE // SUBFAMILY NOT NAMED	19483	Pv11	10610367	10629849
Edibility11.3SDP	Phvul.011G099700	(1 of 1) K14539 - large subunit GTPase 1 (LSG1)	3859	Pv11	10634813	10638671
Edibility11.3SDP	Phvul.011G099900		3244	Pv11	10672261	10675504
Edibility11.3SDP	Phvul.011G100000	(1 of 3) K09503 - DnaJ homolog subfamily A member 2 (DNAJA2)	2909	Pv11	10681822	10684730
Edibility11.3SDP	Phvul.011G100100	(1 of 4) PTHR11306//PTHR11306:SF13 - NIEMANN PICK TYPE C2 PROTEIN NPC2-RELATED // SUBFAMILY NOT NAMED	4306	Pv11	10688924	10693229
Edibility11.3SDP	Phvul.011G100200		5714	Pv11	10696294	10702007
Edibility11.3SDP	Phvul.011G100300	(1 of 2) PTHR31675:SF2 - AXIAL REGULATOR YABBY 2-RELATED	6756	Pv11	10729512	10736267
Edibility11.3SDP	Phvul.011G100400	(1 of 1) PTHR10426:SF24 - CALCIUM-DEPENDENT PHOSPHOTRIESTERASE SUPERFAMILY PROTEIN-RELATED	4274	Pv11	10792608	10796881
Edibility11.3SDP	Phvul.011G100450	(1 of 4) PTHR21495//PTHR21495:SF78 - NUCLEOPORIN-RELATED // SUBFAMILY NOT NAMED	555	Pv11	11131483	11132037
Edibility11.3SDP	Phvul.011G100500	(1 of 1) K10754 - replication factor C subunit 1 (RFC1)	11140	Pv11	10797812	10808951
Edibility11.3SDP	Phvul.011G100600	(1 of 3) PTHR32499:SF3 - FASCICLIN-LIKE ARABINOGALACTAN PROTEIN 15-RELATED	3583	Pv11	10810457	10814039
Edibility11.3SDP	Phvul.011G100700		3227	Pv11	10822700	10825926
Edibility11.3SDP	Phvul.011G100800	(1 of 2) PTHR23024//PTHR23024:SF189 - MEMBER OF 'GDXG' FAMILY OF LIPOLYTIC ENZYMES // SUBFAMILY NOT NAMED	1380	Pv11	10837054	10838433
Edibility11.3SDP	Phvul.011G100900	(1 of 2) PTHR23024//PTHR23024:SF189 - MEMBER OF 'GDXG' FAMILY OF LIPOLYTIC ENZYMES // SUBFAMILY NOT NAMED	1469	Pv11	10840593	10842061
Edibility11.3SDP	Phvul.011G101000	(1 of 5) PTHR33264:SF5 - EXPRESSED PROTEIN-RELATED	1197	Pv11	10859544	10860740
Edibility11.3SDP	Phvul.011G101100	(1 of 1) PTHR10516:SF322 - OUTER ENVELOPE PROTEIN 61, CHLOROPLASTIC	5550	Pv11	10868819	10874368
Edibility11.3SDP	Phvul.011G101200	(1 of 3) PTHR22952//PTHR22952:SF113 - CAMP-RESPONSE ELEMENT BINDING PROTEIN-RELATED // SUBFAMILY NOT NAMED	435	Pv11	10877084	10877518
Edibility11.3SDP	Phvul.011G101300	(1 of 2) K06676 - condensin complex subunit 2 (BRRN1, BRN1, CAPH)	5081	Pv11	10883022	10888102
Edibility11.3SDP	Phvul.011G101400	(1 of 6) PF06364 - Protein of unknown function (DUF1068) (DUF1068)	2703	Pv11	10889492	10892194
Edibility11.3SDP	Phvul.011G101500	(1 of 10) PTHR13301:SF53 - CELLULOSE SYNTHASE-LIKE PROTEIN B1-RELATED	8059	Pv11	10895726	10903784
Edibility11.3SDP	Phvul.011G101601		597	Pv11	10911215	10911811
Edibility11.3SDP	Phvul.011G101700	(1 of 10) PTHR13301:SF53 - CELLULOSE SYNTHASE-LIKE PROTEIN B1-RELATED	13457	Pv11	10953524	10966980
Edibility11.3SDP	Phvul.011G101750	(1 of 13) 2.7.1.107 - Diacylglycerol kinase (ATP) / Diglyceride kinase	3051	Pv11	10967228	10970278
Edibility11.3SDP	Phvul.011G101800	(1 of 3) K01061 - carboxymethylenebutenolidase (E3.1.1.45)	4076	Pv11	10972052	10976127
Edibility11.3SDP	Phvul.011G101900	(1 of 91) PF03106 - WRKY DNA -binding domain (WRKY)	3114	Pv11	10980814	10983927
Edibility11.3SDP	Phvul.011G102000	(1 of 2) PTHR24361:SF380 - MITOGEN-ACTIVATED PROTEIN KINASE KINASE KINASE 17-RELATED	1343	Pv11	11018959	11020301
Edibility11.3SDP	Phvul.011G102100	(1 of 5) PF03595 - Voltage-dependent anion channel (SLAC1)	1739	Pv11	11029898	11031636
Edibility11.3SDP	Phvul.011G102200	(1 of 3) PTHR12701:SF18 - 4D656-RELATED	2770	Pv11	11284914	11287683
Edibility11.3SDP	Phvul.011G102300	(1 of 4) PTHR21495//PTHR21495:SF78 - NUCLEOPORIN-RELATED // SUBFAMILY NOT NAMED	531	Pv11	11316638	11317168
Edibility11.3SDP	Phvul.011G102400		1366	Pv11	11341510	11342875
Edibility11.3SDP	Phvul.011G102500	(1 of 1) PTHR11709//PTHR11709:SF106 - MULTI-COPPER OXIDASE // SUBFAMILY NOT NAMED	4743	Pv11	11388457	11393199
Edibility11.3SDP	Phvul.011G102600	(1 of 1) K17605 - serine/threonine-protein phosphatase 2A activator (PPP2R4, PTPA)	5095	Pv11	11396464	11401558
Edibility11.3SDP	Phvul.011G102700	(1 of 4) K09875 - aquaporin SIP (SIP)	955	Pv11	11414199	11415153
Edibility11.3SDP	Phvul.011G102800	(1 of 9) PTHR10353:SF29 - BETA-GLUCOSIDASE 1-RELATED	567	Pv11	11446263	11446829
Edibility11.3SDP	Phvul.011G102900		623	Pv11	11457165	11457787
Edibility11.3SDP	Phvul.011G103000	(1 of 2) 3.4.24.85 - S2P endopeptidase / Sterol-regulatory element-binding proteins intramembrane protease	4754	Pv11	11477137	11481890
Edibility11.3SDP	Phvul.011G103100		1705	Pv11	11497665	11499369
Edibility11.3SDP	Phvul.011G103200		282	Pv11	11508678	11508959
Edibility11.3SDP	Phvul.011G103300	(1 of 3) PTHR10969:SF43 - AUTOPHAGY-RELATED PROTEIN 8A-RELATED	2352	Pv11	11510662	11513013
Edibility11.3SDP	Phvul.011G103400	(1 of 5) PTHR11214:SF5 - BETA-1,3-GALACTOSYLTRANSFERASE 2-RELATED	4956	Pv11	11558183	11563138
Edibility11.3SDP	Phvul.011G103500	(1 of 1) K12951 - cation-transporting P-type ATPase D (ctpD)	7463	Pv11	11600603	11608065
Edibility11.3SDP	Phvul.011G103600	(1 of 1) K04532 - amyloid beta precursor protein binding protein 1 (APPBP1)	7684	Pv11	11608523	11616206
Edibility11.3SDP	Phvul.011G103700	(1 of 3) 4.2.1.3 - Aconitate hydratase / Citrate(isocitrate) hydro-lyase	13536	Pv11	11631619	11645154
Edibility11.3SDP	Phvul.011G103800	(1 of 3) 2.4.2.14 - Amidophosphoribosyltransferase / Phosphoribosyldiphosphate 5-amidotransferase	2074	Pv11	11658848	11660921
Edibility11.3SDP	Phvul.011G103900	(1 of 2) K00236 - succinate dehydrogenase (ubiquinone) cytochrome b560 subunit (SDHC, SDH3)	4151	Pv11	11686624	11690774
Edibility11.3SDP	Phvul.011G104000		417	Pv11	11706516	11706932
Edibility11.3SDP	Phvul.011G104100		10674	Pv11	11728525	11739198
Edibility11.3SDP	Phvul.011G104200	(1 of 2) PTHR11206//PTHR11206:SF143 - MULTIDRUG RESISTANCE PROTEIN // SUBFAMILY NOT NAMED	6147	Pv11	11768521	11774667
Edibility11.3SDP	Phvul.011G104300	(1 of 2) PTHR18966:SF190 - GLUTAMATE RECEPTOR 3.4-RELATED	5967	Pv11	11821065	11827031
Edibility11.3SDP	Phvul.011G104400	(1 of 3) PTHR24073:SF515 - GENOMIC DNA, CHROMOSOME 3, P1 CLONE: MSD21	2927	Pv11	11828298	11831224
[truncated: 516 more rows]
