# Supplementary material for: Genetic control of pod morphological traits and pod edibility in a common bean RIL population
Source: Theor Appl Genet. 2023 Dec 13;137(1):6. doi: 10.1007/s00122-023-04516-6 (PMC10719158; doi:10.1007/s00122-023-04516-6)
Supplement: Supplementary file 6 — Supplementary file6 (XLSX 12 kb) [file 122_2023_4516_MOESM6_ESM.xlsx]

## Sheet: Table S10
Table S9. Genes with functional annotation associated with the auxin response detected by GO ontology enrichment analysis in the genomic regions associated with EPC ('snap' vs. 'non-snap') on a subset of the SDP. Auxin response genes underlying the genomic regions involved in the control of EPC in the TUM RIL population are also indicated.
QTL ID	Edibility regions ID (TUM population)	Gene ID	Functional annotation	Size (bp)	Chromosome	Start	End
Edibility1.1SDP	Edibility1TUM	Phvul.001G199300	(1 of 1) PTHR22950:SF282 - AROMATIC AND NEUTRAL TRANSPORTER 1	2882	Pv01	45834897	45837778
Edibility1.1SDP	Edibility1TUM	Phvul.001G202000	(1 of 9) K14486 - auxin response factor (K14486, ARF)	7080	Pv01	46052103	46059182
Edibility1.2SDP	Edibility1TUM	Phvul.001G218700	(1 of 2) PTHR31734:SF15 - AUXIN-RESPONSIVE PROTEIN IAA20-RELATED	1067	Pv01	47423110	47424176
Edibility2.2SDP		Phvul.002G166700	(1 of 2) PTHR31604:SF3 - PROTEIN SHI RELATED SEQUENCE 1-RELATED	2832	Pv02	32187166	32189997
Edibility2.2SDP		Phvul.002G176400	(1 of 6) PTHR22950//PTHR22950:SF298 - AMINO ACID TRANSPORTER // SUBFAMILY NOT NAMED	2042	Pv02	33471649	33473690
Edibility2.2SDP		Phvul.002G177600	(1 of 2) PTHR31384:SF3 - AUXIN RESPONSE FACTOR 6	9041	Pv02	33689195	33698235
Edibility2.2SDP		Phvul.002G180400	(1 of 1) 2.6.1.13 - Ornithine aminotransferase / Ornithine--oxo-acid transaminase	15945	Pv02	33983201	33999145
Edibility6.1SDP	Edibility1TUM	Phvul.006G071700	(1 of 4) PTHR22950:SF280 - TRANSMEMBRANE AMINO ACID TRANSPORTER FAMILY PROTEIN	1215	Pv06	18417376	18418590
Edibility6.1SDP	Edibility1TUM	Phvul.006G071900	(1 of 4) PTHR22950:SF280 - TRANSMEMBRANE AMINO ACID TRANSPORTER FAMILY PROTEIN	4997	Pv06	18436789	18441785
Edibility6.3SDP		Phvul.006G221500	(1 of 2) PTHR31384:SF28 - AUXIN RESPONSE FACTOR 1	5941	Pv06	31176865	31182805
Edibility7.3SDP		Phvul.007G149000	(1 of 4) PTHR31384:SF27 - AUXIN RESPONSE FACTOR 10-RELATED	3942	Pv07	24708218	24712159
Edibility7.4SDP		Phvul.007G176600	(1 of 28) K14484 - auxin-responsive protein IAA (IAA)	2999	Pv07	29632650	29635648
Edibility7.4SDP		Phvul.007G176700	(1 of 28) K14484 - auxin-responsive protein IAA (IAA)	1826	Pv07	29660727	29662552
Edibility7.4SDP		Phvul.007G177700	(1 of 1) PTHR22950//PTHR22950:SF279 - AMINO ACID TRANSPORTER // SUBFAMILY NOT NAMED	3835	Pv07	29726994	29730828
Edibility7.5SDP		Phvul.007G224200	(1 of 75) K14488 - SAUR family protein (SAUR)	366	Pv07	34780372	34780737
Edibility7.5SDP		Phvul.007G227100	(1 of 75) K14488 - SAUR family protein (SAUR)	1160	Pv07	35056250	35057409
Edibility8.1SDP		Phvul.008G194200	(1 of 75) K14488 - SAUR family protein (SAUR)	231	Pv08	53720979	53721209
Edibility8.1SDP		Phvul.008G197600	(1 of 17) PF02309//PF02362//PF06507 - AUX/IAA family (AUX_IAA) // B3 DNA binding domain (B3) // Auxin response factor (Auxin_resp)	8157	Pv08	54171451	54179607
Edibility8.1SDP		Phvul.008G200700	(1 of 4) PTHR31604:SF2 - PROTEIN SHI RELATED SEQUENCE 6	2649	Pv08	54692797	54695445
Edibility9.1SDP		Phvul.009G224000	(1 of 2) PTHR31374:SF22 - AUXIN-RESPONSIVE PROTEIN-LIKE PROTEIN-RELATED	4355	Pv09	33744641	33748995
Edibility9.1SDP		Phvul.009G224800	(1 of 2) PTHR31384:SF21 - AUXIN RESPONSE FACTOR 19-RELATED	8235	Pv09	33870810	33879044
Edibility11.1SDP		Phvul.011G036500	(1 of 75) K14488 - SAUR family protein (SAUR)	273	Pv11	3356945	3357217
Edibility11.1SDP		Phvul.011G036600	(1 of 75) K14488 - SAUR family protein (SAUR)	664	Pv11	3370365	3371028
Edibility11.1SDP		Phvul.011G036700	(1 of 75) K14488 - SAUR family protein (SAUR)	860	Pv11	3386844	3387703
Edibility11.1SDP		Phvul.011G036800	(1 of 75) K14488 - SAUR family protein (SAUR)	661	Pv11	3387939	3388599
Edibility11.1SDP		Phvul.011G036900	(1 of 75) K14488 - SAUR family protein (SAUR)	538	Pv11	3392173	3392710
Edibility11.1SDP		Phvul.011G037000	(1 of 75) K14488 - SAUR family protein (SAUR)	470	Pv11	3394995	3395464
Edibility11.1SDP		Phvul.011G037100	(1 of 75) K14488 - SAUR family protein (SAUR)	760	Pv11	3406264	3407023
Edibility11.1SDP		Phvul.011G037200	(1 of 75) K14488 - SAUR family protein (SAUR)	528	Pv11	3419726	3420253
Edibility11.1SDP		Phvul.011G037300	(1 of 75) K14488 - SAUR family protein (SAUR)	568	Pv11	3426139	3426706
Edibility11.1SDP		Phvul.011G037400	(1 of 75) K14488 - SAUR family protein (SAUR)	619	Pv11	3427903	3428521
Edibility11.1SDP		Phvul.011G037500	(1 of 75) K14488 - SAUR family protein (SAUR)	515	Pv11	3435431	3435945
Edibility11.1SDP		Phvul.011G037600	(1 of 75) K14488 - SAUR family protein (SAUR)	521	Pv11	3438300	3438820
Edibility11.1SDP		Phvul.011G037700	(1 of 85) PF02519 - Auxin responsive protein (Auxin_inducible)	577	Pv11	3441053	3441629
Edibility11.1SDP		Phvul.011G037900	(1 of 2) PTHR31374:SF41 - AUXIN-INDUCED PROTEIN-LIKE-RELATED	750	Pv11	3455265	3456014
Edibility11.1SDP		Phvul.011G038000	(1 of 75) K14488 - SAUR family protein (SAUR)	414	Pv11	3471641	3472054
Edibility11.2SDP		Phvul.011G072100	(1 of 2) PTHR32191:SF7 - TETRASPANIN-16-RELATED	4091	Pv11	6619750	6623840
Edibility11.2SDP		Phvul.011G073600	(1 of 2) PTHR31384:SF20 - AUXIN RESPONSE FACTOR 4	5783	Pv11	6795177	6800959
Edibility11.2SDP		Phvul.011G080100	(1 of 4) PTHR31384:SF27 - AUXIN RESPONSE FACTOR 10-RELATED	3665	Pv11	7378711	7382375
Edibility11.2SDP		Phvul.011G080300	(1 of 1) 2.8.2.20 - Protein-tyrosine sulfotransferase / Tyrosylprotein sulfotransferase	4666	Pv11	7419997	7424662
Edibility11.2SDP		Phvul.011G083900	(1 of 3) PTHR31374:SF16 - AUXIN-RESPONSIVE FAMILY PROTEIN	621	Pv11	7923676	7924296
Edibility11.2SDP		Phvul.011G089500	(1 of 3) PTHR22950:SF319 - GABA TRANSPORTER 1	4917	Pv11	8664766	8669682
Edibility11.2SDP		Phvul.011G089600	(1 of 3) PTHR22950:SF319 - GABA TRANSPORTER 1	3814	Pv11	8681799	8685612
Edibility11.2SDP		Phvul.011G089800	(1 of 3) PTHR22950:SF319 - GABA TRANSPORTER 1	5213	Pv11	8707807	8713019
Edibility11.3SDP		Phvul.011G131300	(1 of 75) K14488 - SAUR family protein (SAUR)	564	Pv11	33996183	33996746
Edibility11.3SDP		Phvul.011G131500	(1 of 75) K14488 - SAUR family protein (SAUR)	471	Pv11	34000124	34000594
Edibility11.3SDP		Phvul.011G131600	(1 of 75) K14488 - SAUR family protein (SAUR)	642	Pv11	34001480	34002121
Edibility11.3SDP		Phvul.011G131800	(1 of 75) K14488 - SAUR family protein (SAUR)	516	Pv11	34051548	34052063
Edibility11.3SDP		Phvul.011G131900	(1 of 75) K14488 - SAUR family protein (SAUR)	498	Pv11	34081260	34081757
Edibility11.3SDP		Phvul.011G133100	(1 of 75) K14488 - SAUR family protein (SAUR)	508	Pv11	34487700	34488207
Edibility11.3SDP		Phvul.011G133500	(1 of 75) K14488 - SAUR family protein (SAUR)	731	Pv11	32721670	32722400
Edibility11.3SDP		Phvul.011G133800	(1 of 75) K14488 - SAUR family protein (SAUR)	501	Pv11	32694894	32695394
Edibility11.3SDP		Phvul.011G133900	(1 of 75) K14488 - SAUR family protein (SAUR)	640	Pv11	32693152	32693791
